# Supplementary material for: CRISPR-Cas9-Mediated Mutation of Methyltransferase METTL4 Results in Embryonic Defects in Silkworm Bombyx mori
Source: Int J Mol Sci. 2023 Feb 9;24(4):3468. doi: 10.3390/ijms24043468 (PMC9965800; doi:10.3390/ijms24043468)
Supplement: Supplementary file 1 [file ijms-24-03468-s001.zip]

Archive with 1 entries (1 files):
- ijms-2145741-supplementary.xlsx
