# Supplementary material for: CRISPR-Cas9-Mediated Mutation of Methyltransferase METTL4 Results in Embryonic Defects in Silkworm Bombyx mori
Source: Int J Mol Sci. 2023 Feb 9;24(4):3468. doi: 10.3390/ijms24043468 (PMC9965800; doi:10.3390/ijms24043468)
Supplement: Supplementary file 1 [file ijms-24-03468-s001.zip › ijms-2145741-supplementary.xlsx]

## Sheet: Table S1
Table S1: Mutation on amino acids in KO-METTL4 related to Figure 1D.
>WT(347aa)
MSLVIKQGNCCLIDHWEFIAKLYKDVLFEENYQSYTLSAKLFSITSEVRTRKRKKVYEELSIETSKIKRMYEEFIAKVPNSIKERISQKYNILDTSSVRDFSASLFQSTIFDHHSINGGSTSDIPLKCKIQNEYFLIPPNSRFYYGSVNEECHKLDSGIFDLVIADPPWWNRYIRRLKNANEQLSYEMMYNEDIAAIPLSNLLSSNCLVAVWCTNSPANIQAVKNLIFRNWGVRYVASWHWLKVAVDLSPICPFGTGSTKQPYEMLIIGKVGSVAPIPDGQLIVSIPSALHSHKPPLLDLLKPYINKEQPRILELFARYLLPNTTSVGYEPLKWQHISLYETVDISE*
>#1(240aa/1bp mutation)
MSLVIKQGNCCLIDHWEFIAKLYKDVLFEENYQSYTLSAKLFSITSEVRTRKRKKVYEELSIETSKIKRMYEEFIAKVPNSIKERISQKYNILDTSSVRDFSASLFQSTIFDHHSINGGSTSDIPLKCKIQNEYFLIPPNSRFYYGSVNEECHKLDSGIFDLVIADPPWWNRYIRRLKNANEQLSYEMMYNEDIAAIPLSNLLSSNCLVAVWCTNSPANIQAVKNLIFRNWGVRYVASWH*
>#2(347aa/1bp mutation)
MSLVIKQGNCCLIDHWEFIAKLYKDVLFEENYQSYTLSAKLFSITSEVRTRKRKKVYEELSIETSKIKRMYEEFIAKVPNSIKERISQKYNILDTSSVRDFSASLFQSTIFDHHSINGGSTSDIPLKCKIQNEYFLIPPNSRFYYGSVNEECHKLDSGIFDLVIADPPWWNRYIRRLKNANEQLSYEMMYNEDIAAIPLSNLLSSNCLVAVWCTNSPANIQAVKNLIFRNWGVRYVASWHWLEVAVDLSPICPFGTGSTKQPYEMLIIGKVGSVAPIPDGQLIVSIPSALHSHKPPLLDLLKPYINKEQPRILELFARYLLPNTTSVGYEPLKWQHISLYETVDISE*
>#3(347aa/1bp mutation)
MSLVIKQGNCCLIDHWEFIAKLYKDVLFEENYQSYTLSAKLFSITSEVRTRKRKKVYEELSIETSKIKRMYEEFIAKVPNSIKERISQKYNILDTSSVRDFSASLFQSTIFDHHSINGGSTSDIPLKCKIQNEYFLIPPNSRFYYGSVNEECHKLDSGIFDLVIADPPWWNRYIRRLKNANEQLSYEMMYNEDIAAIPLSNLLSSNCLVAVWCTNSPANIQAVKNLIFRNWGVRYVASWHWLTVAVDLSPICPFGTGSTKQPYEMLIIGKVGSVAPIPDGQLIVSIPSALHSHKPPLLDLLKPYINKEQPRILELFARYLLPNTTSVGYEPLKWQHISLYETVDISE*
>#4(241aa/3bp deletion)
MSLVIKQGNCCLIDHWEFIAKLYKDVLFEENYQSYTLSAKLFSITSEVRTRKRKKVYEELSIETSKIKRMYEEFIAKVPNSIKERISQKYNILDTSSVRDFSASLFQSTIFDHHSINGGSTSDIPLKCKIQNEYFLIPPNSRFYYGSVNEECHKLDSGIFDLVIADPPWWNRYIRRLKNANEQLSYEMMYNEDIAAIPLSNLLSSNCLVAVWCTNSPANIQAVKNLIFRNWGVRYVASWHW*
>#5(346aa/3bp deletion)
MSLVIKQGNCCLIDHWEFIAKLYKDVLFEENYQSYTLSAKLFSITSEVRTRKRKKVYEELSIETSKIKRMYEEFIAKVPNSIKERISQKYNILDTSSVRDFSASLFQSTIFDHHSINGGSTSDIPLKCKIQNEYFLIPPNSRFYYGSVNEECHKLDSGIFDLVIADPPWWNRYIRRLKNANEQLSYEMMYNEDIAAIPLSNLLSSNCLVAVWCTNSPANIQAVKNLIFRNWGVRYVASWHWKVAVDLSPICPFGTGSTKQPYEMLIIGKVGSVAPIPDGQLIVSIPSALHSHKPPLLDLLKPYINKEQPRILELFARYLLPNTTSVGYEPLKWQHISLYETVDISE*
>#6(239aa/7bp deletion)
MSLVIKQGNCCLIDHWEFIAKLYKDVLFEENYQSYTLSAKLFSITSEVRTRKRKKVYEELSIETSKIKRMYEEFIAKVPNSIKERISQKYNILDTSSVRDFSASLFQSTIFDHHSINGGSTSDIPLKCKIQNEYFLIPPNSRFYYGSVNEECHKLDSGIFDLVIADPPWWNRYIRRLKNANEQLSYEMMYNEDIAAIPLSNLLSSNCLVAVWCTNSPANIQAVKNLIFRNWGVRYVASC*

## Sheet: Table S2
Table S2: List of primers used in this study.
Gene	Forward	Reverse
BmMETTL4-gRNA1	TGCACACCTTCAACCAGTGCCACG	AAACCGTGGCACTGGTTGAAGGTG
BmMETTL4-gRNA2	TCCGATTAACTGACCGTCCGGTAT	AAACATACCGGACGGTCAGTTAAT
BmeIF-4a-qPCR	TTCGTACTGGCTCTTCTCGT	CAAAGTTGATAGCAATTCCCT
BMSK10015396	CGCGACGGTGATGTAGTGA	GGCAGAGCCTTGATGTGAGT
BMSK10015400	CCGTGATGGTGATGTCGT	GTTGAATCCGTTGTGGTG
BMSK10015382	CGACCACAAGAGTCAGCA	GCGTGGAACCCAGAATGA
BMSK10015376	CGCGACGGTGATGTAGTGA	GGCAGAGCCTTGATGTGAGT
BMSK10015403	GTCCAGCCCGATGGTTCT	CCAGGAGTGCGGTGAAAG
BMSK10015609	CAACAAGTTCAGCCAATC	TATGTAGCCCTGCTCTTC
BMSK10019081	AGAAAGAGGCAACAATCC	ATCATCGCTCGTCAAGAA
BMSK10015983	GCGTATTTGTATTTCTGC	GATGTAAACTAAACCCGTAT
BMSK10016061	TTGGTATGGGACTCAGCG	AGTGGCGTATTCCTTGTT
BMSK10023165	TATGGCACTATGGAGGAC	TCAGCCCAGATGAAGAAA
BMSK10019118	CCCAGAGCGGAATACACTT	CAGGAGCGACGTTCAAAA
BMSK10012062	AGTGTTGCCAGTTGAGGAG	GATTTGCTGCGAGGTTTG

## Sheet: Table S3
Table S3: The summary of RNA-Seq.
Sample	Total Raw Reads(M)	Total Clean Reads(M)	Total Clean Bases(Gb)	Clean Reads Q20(%)	Clean Reads Q30(%)	Total Mapping Ratio(%)
WT-1	43.82	42.34	6.35	97.69	93.52	92.41
WT-2	43.82	42.64	6.4	97.69	93.59	93.02
WT-3	43.82	42.68	6.4	97.74	93.7	93.31
KO-1	43.82	42.61	6.39	97.72	93.69	92.41
KO-2	43.82	42.67	6.4	97.56	93.27	92.64
KO-3	43.82	42.64	6.4	97.7	93.59	92.48

## Sheet: Table S4
Table S4: The up-DEGs in the KO-METTL4 compared to the WT.
Gene ID	WT-1 FPKM	WT-2 FPKM	WT-3 FPKM	WT FPKM	KO-1 FPKM	KO-2 FPKM	KO-3 FPKM	KO FPKM	log2(KO/WT)	Qvalue(WT-vs-KO)	Pvalue(WT-vs-KO)	KO	GO	Annotation
BMSK10012081	0.09	0.06	0.06	0.07	1168.1	964.67	1161.59	1098.12	13.2144	4.75403e-206	2.98784e-209			calphotin [Bombyx mori]
BMSK10012082	0.18	0.05	0	0.076	1853.9	1126.07	1893.69	1624.55	12.6977	5.60636e-128	7.92791e-131			vegetative cell wall protein gp1-like [Bombyx mandarina]
BMSK10010355	0.27	0.43	0.09	0.263	4780.04	1779.62	3152.7	3237.45	12.2316	1.08905e-152	1.02667e-155		GO:0004252,GO:0006508	endonuclease and reverse transcriptase-like protein [Bombyx mori]
BMSK10012089	0.21	0.67	1.2	0.693	3977.02	3235.96	3882.88	3698.62	11.9953	2.23882e-235	7.03533e-239			uncharacterized protein LOC101740173 [Bombyx mori]
BMSK10025537	0	0	0	0	419.11	191.3	299.89	303.433	11.2174	2.78017e-66	9.17332e-69		GO:0005615,GO:0004252	reverse transcriptase [Bombyx mori]
BMSK10012084	0.12	0.12	0	0.08	317.34	269.27	321.27	302.626	10.8334	3.31699e-104	6.77522e-107			actin cytoskeleton-regulatory complex protein PAN1-like [Bombyx mandarina]
BMSK10007844	0.33	0.17	0.27	0.256	995.8	345.43	692.11	677.78	10.8303	8.78474e-127	1.31126e-129			putative membrane protein precursor [Bombyx mori]
BMSK10007840	0	0.08	0	0.026	496.52	158.36	349.24	334.706	10.7578	7.63324e-62	2.7585e-64			uncharacterized protein LOC101735451 [Bombyx mori]
BMSK10013031	0.07	0.07	0.19	0.11	286.76	95.35	188.9	190.336	10.3345	6.00059e-68	1.88564e-70			uncharacterized protein LOC114251992, partial [Bombyx mandarina]
BMSK10010851	0	0.05	0.05	0.033	93.28	97.85	111.92	101.016	10.1514	2.78792e-74	8.10377e-77	K08371		uncharacterized protein LOC101746574 [Bombyx mori]
BMSK10012092	0	0	0	0	64.72	202.54	147.91	138.39	9.97767	2.24479e-48	1.04048e-50			36.4 kDa proline-rich protein-like [Bombyx mori]
BMSK10009093	0	0	0	0	73.92	233.16	171.58	159.553	9.64789	3.29889e-44	1.73639e-46	K02130	GO:0000276,GO:0005739,GO:0006754,GO:1902600	transmembrane protein 94-like [Trichoplusia ni]
BMSK10029987	12.28	4.38	11.5	9.386	13153.7	5438.8	8510.64	9034.38	9.46314	1.33315e-95	2.82779e-98		GO:0004252,GO:0006508	Collagenase [Bombyx mori]
BMSK10004283	0	0	0	0	5.29	10.51	9.67	8.49	9.19551	9.95093e-41	5.62862e-43			hypothetical protein evm_012475 [Chilo suppressalis]
BMSK10026965	2.52	0.78	2.39	1.896	1571.18	658.69	1108.85	1112.91	8.7813	2.24163e-80	5.81145e-83		GO:0003964	trypsin-like protease precursor [Bombyx mori]
BMSK10012980	0.02	0.07	0	0.03	62.8	13.06	36.35	37.403	8.74416	7.07926e-38	4.33747e-40			uncharacterized LOC101740522 precursor [Bombyx mori]
BMSK10006273	0.9	0.58	0.85	0.776	403.22	240.09	334.45	325.92	8.71564	6.67545e-204	4.71986e-207			Collagenase [Bombyx mori]
BMSK10008202	0.41	0.2	0.23	0.28	164.9	221.06	189.32	191.76	8.67064	6.54903e-225	2.57249e-228		GO:0005576,GO:0004252,GO:0030574	Collagenase [Bombyx mori]
BMSK10025463	0.31	0.26	0.29	0.286	129.52	93.73	120.8	114.683	8.62682	2.51256e-240	5.92167e-244	K01312	GO:0005615,GO:0004252	trypsin, alkaline C [Bombyx mori]
BMSK10025926	0	0	0	0	26.63	8.65	19.38	18.22	8.54471	5.1722e-31	4.14459e-33		GO:0016323,GO:0005901,GO:0005887,GO:0005886,GO:0032991,GO:0015301,GO:0031404,GO:0005452,GO:0008514,GO:0042803,GO:0015347,GO:0015742,GO:0015711,GO:0051260,GO:0097254,GO:0031427,GO:0043252	synaptic vesicle 2-related protein-like [Bombyx mandarina]
BMSK10022104	0	0	0.06	0.02	18.17	59.09	38.07	38.443	8.44061	2.57777e-35	1.84285e-37		GO:0004175,GO:0004252,GO:0006508	Collagenase [Bombyx mori]
BMSK10014278	0.21	0.05	0.15	0.136	1026.8	104.68	559.12	563.533	8.43995	2.48321e-24	2.51657e-26		GO:0005576,GO:0005615,GO:0102549,GO:0047372,GO:0005509,GO:0047714,GO:0004620,GO:0004806,GO:0006968,GO:0019376,GO:0044258,GO:0044241,GO:0009395,GO:0009617,GO:0006641	phospholipase A1 member A [Bombyx mori]
BMSK10016257	0.03	0.02	0.02	0.023	8.05	22.7	19.2	16.65	8.41168	1.72539e-47	8.26843e-50		GO:0016021,GO:0022857,GO:0006915,GO:0006811	organic cation transporter protein [Bombyx mori]
BMSK10012080	0.79	0.38	0.9	0.69	249.95	272.98	299.41	274.113	8.39193	4.19666e-219	1.97816e-222			actin cytoskeleton-regulatory complex protein PAN1 [Bombyx mori]
BMSK10008175	0.22	0	0.25	0.156	1642.35	424.35	1015.66	1027.45	8.37666	4.10683e-23	4.32331e-25			brachyurin [Bombyx mori]
BMSK10012060	0.47	0.34	0.29	0.366	143.83	136.9	150.46	143.73	8.34736	1.51211e-142	1.6631e-145			reverse transcriptase [Bombyx mori]
BMSK10017087	0.12	0.08	0.04	0.08	84.21	25.77	58.66	56.213	8.34552	1.15663e-60	4.2707e-63			uncharacterized protein LOC101743598 [Bombyx mori]
BMSK10030060	0.53	0.22	0.33	0.36	939.2	96.83	518.27	518.1	8.22419	1.32691e-25	1.24049e-27		GO:0004519,GO:0003964	triacylglycerol lipase precursor [Bombyx mori]
BMSK10014279	0.19	0.11	0.14	0.146	372.5	35	199.92	202.473	8.1808	1.67922e-24	1.68858e-26		GO:0005576,GO:0005615,GO:0102549,GO:0047372,GO:0005509,GO:0047714,GO:0004620,GO:0004806,GO:0006968,GO:0019376,GO:0044258,GO:0044241,GO:0009395,GO:0009617,GO:0006641	Pancreatic lipase-related protein 2 [Papilio xuthus]
BMSK10006108	1.3	0.66	1.06	1.006	425.6	202.45	315.67	314.573	8.10588	1.85753e-89	4.08601e-92		GO:0005576,GO:0004181,GO:0008270	zinc carboxypeptidase [Bombyx mori]
BMSK10010359	0.62	0.23	0.75	0.533	8558.35	522.25	4105.02	4395.21	8.04836	2.05093e-20	2.54574e-22		GO:0005615,GO:0004252,GO:0030574	uncharacterized protein LOC114251929 [Bombyx mandarina]
BMSK10006712	0.04	0	0	0.013	10.43	10.75	11.96	11.046	7.82439	1.46601e-32	1.09412e-34			esterase FE4 [Bombyx mori]
BMSK10024890	7.27	5.08	7.19	6.513	1866.8	1089.64	1538.51	1498.32	7.78861	7.33034e-145	7.4864e-148			Neutral lipase [Operophtera brumata]
BMSK10025466	0.58	1	0.87	0.816	311.88	124.14	223.29	219.77	7.78488	1.93992e-71	5.79125e-74	K01312	GO:0005615,GO:0004252	trypsin, alkaline A [Bombyx mori]
BMSK10023089	0.08	0.07	0	0.05	29.62	9.71	15.9	18.41	7.75074	5.21405e-37	3.39985e-39		GO:0031225,GO:0005886,GO:0004035,GO:0046872	membrane-bound alkaline phosphatase-like [Bombyx mori]
BMSK10025461	15.1	4.72	9.7	9.84	2793.56	1682.96	2413.15	2296.56	7.72426	4.35467e-80	1.16316e-82	K01312	GO:0005615,GO:0004252	trypsin, alkaline C [Bombyx mori]
BMSK10012094	4.78	12.97	8.63	8.793	1967.64	939.14	1600.07	1502.28	7.62394	1.34657e-83	3.27943e-86			actin cytoskeleton-regulatory complex protein PAN1-like [Bombyx mandarina]
BMSK10019956	4.1	2.42	3.12	3.213	737.98	839.6	918.74	832.106	7.52544	0	0			uncharacterized protein LOC114241453 [Bombyx mandarina]
BMSK10015683	1.69	1.73	2.26	1.893	918.24	155.22	494.07	522.51	7.50257	6.95649e-45	3.60695e-47		GO:0005576,GO:0001872,GO:0004553,GO:0005975,GO:0045087	beta-1,3-glucan-binding protein-like [Bombyx mandarina]
BMSK10007838	10.93	17.17	12.68	13.593	4586.5	1399.34	2969.84	2985.23	7.42366	2.11274e-66	6.80513e-69			uncharacterized protein LOC101735309 [Bombyx mori]
BMSK10026961	2.56	1	1.99	1.85	280.57	342.21	317.85	313.543	7.38467	2.39712e-172	1.88319e-175	K01312	GO:0005615,GO:0004252	trypsin, alkaline C [Bombyx mori]
BMSK10014210	0.47	0.78	0.77	0.673	1531.73	737.49	1324.88	1198.03	7.34846	5.31564e-109	9.60482e-112		GO:0003964,GO:0006313	reverse transcriptase [Bombyx mori]
BMSK10013109	0	0	0	0	5.02	16.88	10.63	10.843	7.12232	1.27095e-19	1.59754e-21		GO:0003964,GO:0006313	reverse transcriptase [Bombyx mori]
BMSK10022954	0.02	0	0.02	0.013	4.69	2.51	3	3.4	7.08358	5.19501e-23	5.55049e-25			reverse transcriptase [Bombyx mori]
BMSK10007829	0.1	0.28	0.29	0.223	125.98	16.71	68.1	70.263	6.88395	1.25314e-29	1.05339e-31			serine protease inhibitor 16 precursor [Bombyx mori]
BMSK10026963	0.54	0.13	0.44	0.37	56.06	33.61	51.29	46.986	6.82218	1.86135e-57	7.31144e-60			trypsin, alkaline A-like [Bombyx mandarina]
BMSK10010220	0	0.01	0.01	0.006	1.26	1.72	1.49	1.49	6.67334	2.70814e-21	3.17003e-23			LINE-1 reverse transcriptase homolog [Eumeta japonica]
BMSK10025468	1.47	0.8	1.31	1.193	79.4	56.93	70.06	68.796	6.66295	1.27611e-106	2.50631e-109			LINE-1 retrotransposable element ORF2 protein [Eumeta japonica]
BMSK10015852	0	0	0	0	0.56	1.07	0.88	0.836	6.60615	9.73696e-17	1.51459e-18			retroelement polyprotein [Lasius niger]
BMSK10024898	2.64	0.83	1.28	1.583	155.95	151.56	164.54	157.35	6.54526	6.6446e-76	1.87922e-78			reverse transcriptase [Bombyx mori]
BMSK10021265	0.14	0.01	0.08	0.076	8.68	6.85	8.58	8.036	6.49742	4.44318e-54	1.91983e-56		GO:0005887,GO:0016020,GO:0005886,GO:0005351,GO:0015771	facilitated trehalose transporter Tret1-like [Bombyx mandarina]
BMSK10023097	2.64	1.44	1.83	1.97	180.14	127.93	140.06	149.376	6.47312	1.90545e-108	3.59264e-111		GO:0031225,GO:0005886,GO:0004035,GO:0046872	membrane-bound alkaline phosphatase [Bombyx mandarina]
BMSK10025595	0	0	0	0	0.32	0.54	0.32	0.393	6.46193	8.51372e-16	1.47815e-17	K00471	GO:0005739,GO:0008336,GO:0005506,GO:0016702,GO:0008270,GO:0045329	gamma-butyrobetaine dioxygenase [Bombyx mori]
BMSK10014836	33.03	15.1	25.63	24.586	3161.11	1532.44	2341.13	2344.89	6.45443	1.92955e-62	6.66983e-65		GO:0005737,GO:0005576,GO:0004252,GO:0007586	kallikrein-1 [Bombyx mori]
BMSK10019598	0.5	0.52	0.72	0.58	53.99	64.34	64.24	60.856	6.34633	4.33592e-208	2.38443e-211		GO:0043231,GO:0005759,GO:0005739,GO:0043209,GO:0005634,GO:0045252,GO:0005886,GO:0051087,GO:0004149,GO:0031072,GO:0006103,GO:0106077,GO:0033512,GO:0006734,GO:0006104,GO:0006099	putative uncharacterized protein DDB_G0282133 [Bombyx mori]
BMSK10021765	32.92	19.43	30.33	27.56	3471.64	1354.48	2299.97	2375.36	6.23234	1.36793e-54	5.80314e-57			hypothetical protein EVAR_60241_1 [Eumeta japonica]
BMSK10026593	0	0.13	0.06	0.063	6.76	8.87	8.93	8.186	6.13257	3.878e-23	4.05196e-25			fatty acid hydroperoxide dehydratase [Bombyx mori]
BMSK10003476	0	0.11	0.09	0.066	6.19	5.49	5.11	5.596	6.05473	1.86113e-35	1.28666e-37	K14999	GO:0005789,GO:0070330,GO:0020037,GO:0005506	cytochrome P450, family 6, subfamily ab, polypeptide 5 [Bombyx mori]
BMSK10006166	0.63	0.35	0.61	0.53	31.02	41.5	39.54	37.353	6.03157	2.51061e-62	8.87559e-65	K23490	GO:0012505,GO:0005789,GO:0016021,GO:0020037,GO:0046872,GO:0055114,GO:0045610,GO:0035206	cytochrome b5 [Bombyx mori]
BMSK10025677	6.21	1.39	4.28	3.96	151.82	898.12	644.46	564.8	5.98755	1.11739e-15	1.96633e-17			actin cytoskeleton-regulatory complex protein PAN1 [Bombyx mori]
BMSK10010289	0.06	0.07	0.04	0.056	44.66	8.24	27.23	26.71	5.98018	6.7504e-25	6.68199e-27		GO:0000943,GO:0004190,GO:0004519,GO:0003676,GO:0003964,GO:0008270,GO:0015074	Retrovirus-related Pol polyprotein from transposon TNT 1-94 [Eumeta japonica]
BMSK10026217	0.09	0	0	0.03	19.66	6.64	13.34	13.213	5.97704	2.75247e-11	7.00604e-13			uncharacterized protein LOC105842267 [Bombyx mori]
BMSK10003936	0.58	0.37	0.32	0.423	46.4	12.66	33.51	30.856	5.93419	1.07229e-30	8.76099e-33		GO:0102799,GO:0046872,GO:0019137,GO:0005975	lactase-phlorizin hydrolase [Bombyx mori]
BMSK10010966	4.68	3.83	4	4.17	510.03	160.07	345.51	338.536	5.90558	2.20346e-47	1.07325e-49	K09640	GO:0005615,GO:0004252,GO:0030574	uncharacterized protein LOC101735750 [Bombyx mori]
BMSK10022984	0.14	0.72	0.43	0.43	106.11	86.44	88.67	93.74	5.79105	8.6468e-38	5.36646e-40			uncharacterized protein LOC101739392 [Bombyx mori]
BMSK10014209	2.28	1.69	2.38	2.116	168.41	63.36	118.5	116.756	5.68055	8.3939e-52	3.8247e-54		GO:0071944,GO:0005576,GO:0008061,GO:0006030,GO:0030703,GO:0007275,GO:1904778,GO:1903078	uncharacterized protein LOC114244485 [Bombyx mandarina]
BMSK10015086	0.02	0	0	0.006	0.59	1.14	0.55	0.76	5.60793	1.03138e-12	2.23632e-14			reverse transcriptase [Bombyx mori]
BMSK10008199	0.51	0.59	0.64	0.58	58.94	25.36	37.46	40.586	5.54096	3.4972e-41	1.9232e-43			Collagenase [Bombyx mori]
BMSK10000004	1.32	0.92	1.15	1.13	55.66	45.7	50.63	50.663	5.54033	4.3408e-135	5.45627e-138	K13855	GO:0005887,GO:0015301,GO:0005452,GO:0015701,GO:0051453	anion exchange protein 3 isoform X1 [Bombyx mori]
BMSK10012148	0.09	0.22	0.15	0.153	33.27	2.94	16.6	17.603	5.53916	2.95333e-11	7.54053e-13		GO:0016021,GO:0005886,GO:0005524,GO:0046872,GO:0004714,GO:0007275	reverse transcriptase [Bombyx mori]
BMSK10007843	0	0	0	0	297.44	17.5	157.31	157.416	5.51472	2.70897e-08	9.66195e-10			uncharacterized protein LOC114249936 [Bombyx mandarina]
BMSK10006409	0.03	0	0.02	0.016	0.89	1.59	1.49	1.323	5.51329	9.07417e-15	1.70377e-16		GO:0003964,GO:0006313	polyprotein, partial [Bombyx mori]
BMSK10010852	0.03	0	0	0.01	3.73	0.59	2.95	2.423	5.50241	1.49256e-10	4.03362e-12	K08371		uncharacterized protein LOC101746715 [Bombyx mori]
BMSK10023165	1.23	1.88	1.25	1.453	122.48	29.98	74.35	75.603	5.40478	3.22763e-28	2.86528e-30		GO:0004558,GO:0032450	Sucrose hydrolase [Operophtera brumata]
BMSK10002427	0.11	0.05	0.06	0.073	2.09	4.92	4.27	3.76	5.33469	7.09752e-28	6.35649e-30			sugar transporter ERD6-like 6 [Bombyx mori]
BMSK10013028	0.04	0.07	0.02	0.043	5.17	0.45	3.04	2.886	5.29957	1.66998e-11	4.13264e-13	K00456	GO:0017172,GO:0005506,GO:0042412	cysteine dioxygenase type 1 [Bombyx mori]
BMSK10004079	2.49	3.02	2.28	2.596	192.13	18.33	99.72	103.393	5.29398	3.21547e-11	8.26034e-13			reverse transcriptase [Bombyx mori]
BMSK10011103	1.98	1.47	2.06	1.836	101.95	44.7	76.27	74.306	5.26554	4.05352e-46	2.03807e-48		GO:0005615,GO:0004252,GO:0007586	chymotrypsin-like serine protease precursor [Bombyx mori]
BMSK10025924	0.14	0.14	0.11	0.13	10.88	2.13	6.3	6.436	5.25755	8.31583e-19	1.14327e-20	K06258	GO:0001669,GO:0030054,GO:0016021,GO:0016020,GO:0043005,GO:0005886,GO:0008021,GO:0030672,GO:0022857,GO:0007268,GO:0006836	synaptic vesicle glycoprotein 2B-like [Bombyx mandarina]
BMSK10019597	0	0.06	0	0.02	1.07	1.42	1.57	1.353	5.22824	1.00683e-14	1.90624e-16	K04919	GO:0016021,GO:0005886,GO:0005267	potassium channel subfamily K member 9-like [Bombyx mandarina]
BMSK10007503	18.12	26.88	18.87	21.29	1162.68	175.32	687.64	675.213	5.21283	2.74568e-24	2.80413e-26			myosin-binding protein H-like [Bombyx mandarina]
BMSK10016568	0.19	0.08	0.15	0.14	5.78	4.95	5.89	5.54	5.18808	1.54306e-35	1.04252e-37			uncharacterized protein LOC105843019 [Bombyx mori]
BMSK10022109	0.3	0.22	0.35	0.29	16.41	9.82	13.26	13.163	5.17237	2.47522e-47	1.22507e-49	K00825	GO:0005759,GO:0047536,GO:0016212,GO:0042803,GO:0030170,GO:0008483,GO:0006103,GO:1901605,GO:0009058,GO:0006536,GO:0070189,GO:0033512,GO:0006554,GO:0006569	kynurenine/alpha-aminoadipate aminotransferase, mitochondrial isoform X2 [Bombyx mori]
BMSK10012091	0	0	0	0	1.16	2.51	2.03	1.9	5.13265	1.19591e-08	4.02111e-10			36.4 kDa proline-rich protein [Bombyx mori]
BMSK10003901	0.03	0.11	0.05	0.063	2.86	1.61	2.49	2.32	5.11622	1.69258e-26	1.52916e-28		GO:0016021,GO:0005886,GO:0016747	nose resistant to fluoxetine protein 6 [Bombyx mori]
BMSK10008223	30.99	24.42	30.08	28.496	1588.78	536.37	969.17	1031.44	5.10538	2.50645e-35	1.77217e-37		GO:0005576,GO:0004175,GO:0004252,GO:0042381,GO:0016485	35kDa protease precursor [Bombyx mori]
BMSK10024988	0.42	0.33	0.38	0.376	27.2	4.75	12.6	14.85	5.04633	4.61016e-19	6.17279e-21			uncharacterized protein LOC114251512 [Bombyx mandarina]
BMSK10016253	0	0	0	0	0.08	3.94	2.28	2.1	5.02651	2.85527e-07	1.17988e-08		GO:0016323,GO:0005887,GO:0005277,GO:0005330,GO:0042802,GO:0008504,GO:0005334,GO:0015101,GO:0042803,GO:0015651,GO:0008513,GO:0006812,GO:0015872,GO:0006855,GO:0048241,GO:0010248,GO:0015844,GO:0015874,GO:0015695,GO:0051260,GO:0015697	solute carrier family 22 member 6-like [Bombyx mandarina]
BMSK10000843	0	0	0	0	0.35	1.2	0.55	0.7	4.99998	6.64347e-08	2.49487e-09		GO:0003964,GO:0006313	reverse transcriptase [Bombyx mori]
BMSK10030095	0.04	0	0.05	0.03	1.12	2	1.86	1.66	4.97994	1.15084e-09	3.4085e-11		GO:0005829,GO:0005739,GO:0005634,GO:0042781,GO:0016891,GO:0046872,GO:0036093,GO:0140040,GO:0072684,GO:1902375,GO:0030307,GO:0045727,GO:0001558,GO:0042780,GO:0034414,GO:0006388,GO:0007419	ribonuclease Z, mitochondrial isoform X6 [Bombyx mori]
BMSK10008956	0.04	0	0.04	0.026	0.92	0.52	0.78	0.74	4.93297	6.73184e-17	1.02599e-18	K14999	GO:0005789,GO:0020037,GO:0005506,GO:0004497,GO:0016705	uncharacterized protein LOC113395509 [Vanessa tameamea]
BMSK10029034	0.19	0.08	0.16	0.143	9.78	1.55	6.1	5.81	4.93225	2.0453e-15	3.69565e-17	K00227	GO:0005789,GO:0016021,GO:0000254,GO:0001567,GO:0005506,GO:0008395,GO:0035754,GO:0008203,GO:0051607,GO:0016126	cholesterol 25-hydroxylase isoform X1 [Bombyx mori]
BMSK10004902	0	0	0	0	1.24	0.31	0.94	0.83	4.87047	2.78826e-07	1.14562e-08		GO:0016021,GO:0022857,GO:0006915,GO:0006811	organic cation transporter protein [Bombyx mori]
BMSK10002487	5.71	4.71	5.87	5.43	363.14	91.02	207.31	220.49	4.85887	4.40873e-25	4.26014e-27			xaa-Pro aminopeptidase ApepP [Bombyx mori]
BMSK10024609	0.34	0.03	0.2	0.19	8.76	4.51	6.83	6.7	4.85579	1.30195e-18	1.8513e-20			spidroin-1 [Bombyx mori]
BMSK10005939	0.25	0.11	0.12	0.16	7.27	3.54	5.5	5.436	4.85002	2.60005e-21	3.02308e-23		GO:0005096	TBC1 domain family member 19 isoform X1 [Bombyx mori]
BMSK10009082	0.02	0.06	0.11	0.063	1.1	3.13	2.38	2.203	4.77989	6.64506e-14	1.32598e-15		GO:0005829,GO:0005739,GO:0005634,GO:0042781,GO:0016891,GO:0046872,GO:0036093,GO:0140040,GO:0072684,GO:1902375,GO:0030307,GO:0045727,GO:0001558,GO:0042780,GO:0034414,GO:0006388,GO:0007419	ribonuclease Z, mitochondrial isoform X6 [Bombyx mori]
BMSK10029297	0	0.04	0	0.013	0.92	0.78	0.86	0.853	4.77946	9.53074e-09	3.15221e-10			pol polyprotein, partial [Bombyx mori]
BMSK10016918	0.03	0	0	0.01	1.16	0.62	1.15	0.976	4.77546	1.93615e-08	6.73826e-10		GO:0016021,GO:0017105,GO:0046872,GO:0016717,GO:0006633,GO:0042811	(11Z)-hexadec-11-enoyl-CoA conjugase [Bombyx mori]
BMSK10004210	1.39	1.63	1.24	1.42	41.51	11.96	27.26	26.91	4.75936	3.44394e-26	3.14255e-28			TBC1 domain family member 23 [Bombyx mandarina]
BMSK10004235	14.71	11.88	12.25	12.946	309.88	328.78	332.76	323.806	4.75232	2.23686e-244	3.51459e-248	K01312	GO:0005615,GO:0004252	trypsin, alkaline C [Bombyx mori]
BMSK10019929	0.01	0	0	0.003	0.18	0.44	0.15	0.256	4.7474	4.76605e-07	2.05185e-08			Pol protein [Bombyx mori]
BMSK10004212	0.32	0.37	0.34	0.343	9.36	6.05	8.79	8.066	4.7461	6.18301e-56	2.52586e-58	K14999	GO:0012505,GO:0005789,GO:0018685,GO:0009055,GO:0020037,GO:0005506,GO:0017143,GO:0048252,GO:0031000	cytochrome P450 CYP6AE9 [Bombyx mori]
BMSK10021446	0.02	0.01	0.02	0.016	0.39	0.41	0.33	0.376	4.74104	1.81724e-14	3.49771e-16			uncharacterized protein LOC105842618 [Bombyx mori]
BMSK10021766	0.05	0.08	0.07	0.066	1.22	4.11	1.94	2.423	4.6924	7.94979e-10	2.30456e-11			uncharacterized protein LOC113519189 [Galleria mellonella]
BMSK10025961	0.16	0.07	0.14	0.123	2.04	4.02	3.64	3.233	4.60834	2.75208e-34	2.01071e-36	K13353		peroxisomal membrane protein 11C [Bombyx mori]
BMSK10004282	9.1	7.94	7.53	8.19	610.11	88.47	358.92	352.5	4.5527	4.19439e-16	6.9857e-18		GO:0031305	transposase [Bombyx mandarina]
BMSK10012055	31.7	31.48	36.6	33.26	771.88	673.63	730.97	725.493	4.54152	1.5833e-131	2.11456e-134			uncharacterized protein LOC101737936 isoform X1 [Bombyx mori]
BMSK10008883	16.23	6.73	11.91	11.623	318.44	212.03	268.8	266.423	4.52431	1.10317e-36	7.36663e-39		GO:0005739,GO:0008289,GO:0050829,GO:0002759,GO:0009617	phosphatidylethanolamine-binding protein homolog F40A3.3 [Bombyx mori]
BMSK10011061	0.11	0.05	0.07	0.076	1.52	2.13	1.93	1.86	4.51988	1.92002e-30	1.5838e-32		GO:0004190,GO:0004519,GO:0003676,GO:0003964,GO:0015074	uncharacterized protein LOC106720343 [Papilio machaon]
BMSK10014142	0	0	0	0	0.87	1.48	0.86	1.07	4.50611	2.60054e-06	1.31774e-07		GO:0004519,GO:0046872,GO:0003676,GO:0003964	endonuclease-reverse transcriptase [Bombyx mori]
BMSK10018077	0.14	0	0.2	0.113	1.63	4.48	3.04	3.05	4.46604	9.89013e-13	2.12891e-14		GO:0003964	RNA-directed DNA polymerase from mobile element jockey-like [Plutella xylostella]
BMSK10014121	2.34	1.35	2.02	1.903	129.7	79.65	106.38	105.243	4.46186	1.45e-80	3.64523e-83			uncharacterized protein LOC101742057 [Bombyx mori]
BMSK10026957	0.14	0.12	0.19	0.15	4.18	2.15	3.51	3.28	4.43827	1.3204e-23	1.35888e-25		GO:0034703,GO:0016021,GO:0005262,GO:0005261,GO:0006816,GO:0006812,GO:0048060,GO:0006813,GO:0051290,GO:0009408	transient receptor potential channel pyrexia-like [Bombyx mandarina]
BMSK10026966	11.24	4.02	9.25	8.17	100.4	273.05	200.88	191.443	4.43752	3.76713e-25	3.58098e-27		GO:0005615,GO:0004252	trypsin-like serine protease isoform X1 [Bombyx mori]
BMSK10022577	0.05	0.01	0.03	0.03	2.32	0.33	0.89	1.18	4.42178	3.68731e-08	1.34411e-09			reverse transcriptase [Bombyx mori]
BMSK10026727	0	0.04	0.08	0.04	0.9	0.93	1.04	0.956	4.41417	1.71243e-15	3.06728e-17			acyl-CoA Delta(11) desaturase-like isoform X1 [Bombyx mandarina]
BMSK10029451	6.56	4.46	5.81	5.61	164.44	70.2	123.82	119.486	4.40644	5.83364e-29	4.99542e-31			endonuclease and reverse transcriptase-like protein [Bombyx mori]
BMSK10010322	0.19	0.22	0.19	0.2	6.67	2.57	4.58	4.606	4.39754	6.63998e-21	8.13761e-23	K14708	GO:0005783,GO:0070062,GO:0005794,GO:0016021,GO:0005887,GO:0043231,GO:0005765,GO:0005654,GO:0005886,GO:0008509,GO:0015301,GO:0008271,GO:0015116,GO:0006811,GO:0008272	sodium-independent sulfate anion transporter-like isoform X1 [Bombyx mandarina]
BMSK10014904	0.14	0.08	0.2	0.14	1.55	5.36	3.88	3.596	4.3813	8.28273e-17	1.28187e-18		GO:0005737,GO:0030429,GO:0030170,GO:0034354,GO:0043420,GO:0097053,GO:0019805,GO:0006569	kynureninase [Bombyx mori]
BMSK10016254	0.03	0.02	0.06	0.036	0.58	0.47	0.54	0.53	4.34766	1.06419e-12	2.31582e-14			organic cation transporter protein [Bombyx mori]
BMSK10020278	0	0.18	0.09	0.09	5.05	1.1	3.54	3.23	4.34473	8.67424e-09	2.84848e-10			uncharacterized protein LOC105842267 [Bombyx mori]
BMSK10024903	0.33	0.23	0.41	0.323	10.92	4.02	7.25	7.396	4.32525	2.41546e-18	3.47262e-20			endonuclease-reverse transcriptase [Bombyx mori]
BMSK10009442	0	0	0.04	0.013	0.73	0.53	0.38	0.546	4.31654	1.35067e-06	6.41963e-08		GO:0003964	RNA-directed DNA polymerase from mobile element jockey-like [Plutella xylostella]
BMSK10008640	0.04	0.08	0.06	0.06	1.38	1.98	2.01	1.79	4.31146	9.73889e-23	1.04818e-24			uncharacterized protein LOC114250529 isoform X1 [Bombyx mandarina]
BMSK10024169	2.07	1.5	2.18	1.916	36.65	38.7	34.4	36.583	4.30175	8.2289e-59	3.1677e-61		GO:0042302	cuticular protein RR-2 motif 134 precursor [Bombyx mori]
BMSK10021671	0	0.01	0	0.003	0.1	0.24	0.19	0.176	4.29532	2.09589e-07	8.40214e-09			endonuclease-reverse transcriptase [Bombyx mori]
BMSK10015942	0	0	0	0	0.25	0.29	0.27	0.27	4.25264	1.48525e-05	8.90286e-07		GO:0005737,GO:0005634	uncharacterized protein LOC105841419 [Bombyx mori]
BMSK10024900	25.13	8.72	19.53	17.793	333	365.41	339.35	345.92	4.25108	1.84889e-31	1.46703e-33			uncharacterized protein LOC114250110 [Bombyx mandarina]
BMSK10007934	20.38	16.28	18.58	18.413	413.32	256.8	328.81	332.976	4.24272	1.31004e-55	5.45464e-58		GO:0003964,GO:0006313	endonuclease and reverse transcriptase-like protein [Bombyx mori]
BMSK10008445	0	0	0	0	0.15	0.19	0.23	0.19	4.19207	2.30419e-05	1.44454e-06		GO:0000943,GO:0004190,GO:0005524,GO:0003676,GO:0008270,GO:0015074	Yokozuna [Bombyx mori]
BMSK10016344	0.59	0.69	0.84	0.706	10.08	16.19	12.07	12.78	4.18903	2.88391e-43	1.54062e-45			uncharacterized protein LOC101740918 isoform X1 [Bombyx mori]
BMSK10009218	1.93	1.79	1.99	1.903	62.64	13.42	36.24	37.433	4.17993	1.61459e-16	2.6003e-18	K01052	GO:0005576,GO:0016298,GO:0044255,GO:0007586,GO:0016042	lipase 3-like [Bombyx mandarina]
BMSK10000225	0.05	0	0.04	0.03	0.41	0.61	0.68	0.566	4.16037	1.21314e-08	4.08858e-10			pol polyprotein, partial [Bombyx mori]
BMSK10008182	0.4	0.56	0.17	0.376	2.07	13.06	9.34	8.156	4.15733	2.44548e-12	5.51381e-14	K01899	GO:0005829,GO:0005739,GO:0045244,GO:0048037,GO:0004550,GO:0000166,GO:0004775,GO:0004776,GO:0004778,GO:0009142,GO:0006105,GO:0006104,GO:0006099	succinate--CoA ligase [ADP/GDP-forming] subunit alpha, mitochondrial [Bombyx mori]
BMSK10030098	0	0	0	0	0.18	0.34	0.34	0.286	4.13313	3.46548e-05	2.27601e-06		GO:0005737,GO:0045505,GO:0003341,GO:0036159,GO:0036158	dynein assembly factor 5, axonemal [Bombyx mori]
BMSK10008387	0.16	0.15	0	0.103	4.53	1.88	2.63	3.013	4.13136	1.00146e-07	3.87085e-09			glycine-rich cell wall structural protein [Bombyx mori]
BMSK10026420	0.42	0.77	0.48	0.556	17.96	3.17	11.34	10.823	4.09898	2.32308e-11	5.85834e-13		GO:0005615,GO:0004252	chymotrypsin-2 isoform X2 [Bombyx mori]
BMSK10008417	0.05	0.05	0.05	0.05	1.04	0.84	0.54	0.806	4.08967	2.20619e-10	6.0662e-12			uncharacterized protein LOC106710902 [Papilio machaon]
BMSK10025788	1.06	0.54	1.28	0.96	24.47	9.96	16.81	17.08	4.0807	4.87595e-21	5.8991e-23			synaptic vesicle glycoprotein 2A-like isoform X2 [Bombyx mandarina]
BMSK10021319	0	0.04	0	0.013	0.34	0.26	0.32	0.306	4.07205	2.44024e-07	9.91127e-09			hypothetical protein B5V51_13919 [Heliothis virescens]
BMSK10000588	2.1	2.09	3.04	2.41	70.38	33.81	52.81	52.333	4.05615	6.23939e-29	5.39188e-31			uncharacterized protein LOC101740738 isoform X2 [Bombyx mori]
BMSK10012086	1.63	1.59	1.2	1.473	47.87	12.97	31.93	30.923	4.05543	3.83243e-19	5.05812e-21			uncharacterized protein LOC110385835 [Bombyx mori]
BMSK10000024	0.11	0.04	0.03	0.06	0.44	0.72	0.47	0.543	4.04397	2.54858e-12	5.78631e-14		GO:0005737,GO:0005634,GO:0000943,GO:0004190,GO:0005524,GO:0003677,GO:0003887,GO:0008233,GO:0004540,GO:0003723,GO:0003964,GO:0004523,GO:0008270,GO:0015074,GO:0006310,GO:0032197	Transposon Ty3-G Gag-Pol polyprotein [Papilio machaon]
BMSK10006168	0.03	0.02	0.04	0.03	0.84	0.31	0.52	0.556	3.98541	5.51872e-10	1.56947e-11			uncharacterized protein LOC105842936 [Bombyx mori]
BMSK10001309	6.53	2.95	5.05	4.843	107.88	49.1	68.9	75.293	3.98019	1.56349e-21	1.80559e-23		GO:0016021,GO:0005743,GO:0005739,GO:0022857	solute carrier family 25 member 35 isoform X1 [Bombyx mori]
BMSK10008959	5.31	4.09	4.54	4.646	91.61	57.81	77.04	75.486	3.97238	2.65904e-52	1.19071e-54	K14999	GO:0005789,GO:0070330,GO:0020037,GO:0005506	cytochrome P450, partial [Bombyx mori]
BMSK10011510	0.03	0	0.01	0.013	0.33	0.3	0.28	0.303	3.95591	3.28127e-07	1.36881e-08		GO:0003964,GO:0006313	reverse transcriptase [Bombyx mori]
BMSK10002298	0.16	0.25	0.14	0.183	3.83	4.66	4.33	4.273	3.94756	5.44863e-31	4.4089e-33			uncharacterized protein LOC105842720 isoform X1 [Bombyx mori]
BMSK10011823	0	0.03	0.01	0.013	0.45	0.18	0.29	0.306	3.93838	2.23263e-06	1.11552e-07	K14169	GO:0004519,GO:0003964	reverse transcriptase [Bombyx mori]
BMSK10020800	0.81	0.76	0.99	0.853	5.72	22.59	15.78	14.696	3.93463	1.03055e-15	1.79733e-17		GO:0004190,GO:0004519,GO:0046872,GO:0003676,GO:0003964	reverse transcriptase [Bombyx mori]
BMSK10002272	0	0	0	0	0.2	0.27	0.23	0.233	3.90578	0.000132901	1.0232e-05		GO:0003964	RNA-directed DNA polymerase from mobile element jockey-like [Plutella xylostella]
BMSK10026964	0	0	0.05	0.016	0.18	0.99	0.83	0.666	3.89612	2.51238e-05	1.59676e-06		GO:0005615,GO:0004252	trypsin, alkaline A [Bombyx mori]
BMSK10017745	0	0	0	0	0.05	0.49	0.48	0.34	3.88992	0.000222953	1.88465e-05		GO:0003964,GO:0006313	endonuclease and reverse transcriptase-like protein [Bombyx mori]
BMSK10001086	0	0	0	0	0.75	0.27	0.67	0.563	3.86943	0.000186293	1.52061e-05			uncharacterized protein LOC114248356 [Bombyx mandarina]
BMSK10017635	8.92	13.58	11.69	11.396	228.29	60.93	135.93	141.716	3.84149	1.70552e-15	3.04151e-17		GO:0005576	low molecular mass 30 kDa lipoprotein 19G1-like [Bombyx mori]
BMSK10024892	0.33	0.1	0.21	0.213	2.37	4.75	4.19	3.77	3.8394	4.46558e-19	5.92885e-21			eisosome protein SEG2 [Bombyx mori]
BMSK10027516	0.06	0.08	0	0.046	1.77	0.45	1.2	1.14	3.82361	3.47319e-06	1.77902e-07			uncharacterized protein LOC105383896 [Plutella xylostella]
BMSK10027827	0.81	0.35	0.35	0.503	5.83	6.58	7.14	6.516	3.81041	1.51842e-25	1.43146e-27		GO:0016021,GO:0015114,GO:0015293,GO:0006814	putative inorganic phosphate cotransporter [Bombyx mori]
BMSK10023233	0	0.01	0.01	0.006	0.14	0.05	0.11	0.1	3.79958	2.1011e-05	1.30566e-06			hypothetical protein evm_012475 [Chilo suppressalis]
BMSK10014272	0.68	0.33	0.53	0.513	2.97	12.81	7.92	7.9	3.76775	2.73791e-14	5.3558e-16		GO:0005576,GO:0008061,GO:0006030	chondroitin proteoglycan-2-like, partial [Bombyx mandarina]
BMSK10022564	18.96	11.21	17.6	15.923	337.72	104.77	226.2	222.896	3.76255	1.59847e-16	2.56178e-18			uncharacterized protein LOC114239646 [Bombyx mandarina]
BMSK10027560	0.56	0.47	0.48	0.503	7.72	6.6	6.98	7.1	3.74232	2.09789e-35	1.46682e-37			hypothetical protein B5V51_13651 [Heliothis virescens]
BMSK10010339	3.38	3.98	3.81	3.723	63.26	34.47	45.11	47.613	3.73178	1.84611e-34	1.33429e-36	K14708	GO:0005783,GO:0005794,GO:0016021,GO:0005887,GO:0043231,GO:0005765,GO:0005654,GO:0005886,GO:0008509,GO:0015301,GO:0008271,GO:0015116,GO:0008272	sodium-independent sulfate anion transporter [Bombyx mori]
BMSK10006102	0.35	0.31	0.26	0.306	6.35	1.09	3.71	3.716	3.69028	2.29485e-08	8.07677e-10			uncharacterized protein
BMSK10013008	3.83	5.5	4.71	4.68	87.34	35.97	56.84	60.05	3.67237	4.80019e-21	5.76973e-23		GO:0003964,GO:0006313	mucin-2 [Bombyx mori]
BMSK10002071	1.75	0.9	2.23	1.626	22.64	11.45	17.94	17.343	3.66172	9.09046e-19	1.26405e-20		GO:0004190,GO:0004519,GO:0003676,GO:0003964,GO:0015074	uncharacterized protein LOC105391048 [Plutella xylostella]
BMSK10016443	0.59	0.09	0.48	0.386	7.77	5.66	5.28	6.236	3.66068	4.06585e-16	6.73968e-18			uncharacterized protein
BMSK10008872	6.6	3.95	4.63	5.06	75.3	46.74	66.6	62.88	3.65887	6.33066e-32	4.92368e-34		GO:0003964,GO:0006313	reverse transcriptase [Bombyx mori]
BMSK10008517	1.73	1.19	2.28	1.733	42.33	12.64	27.46	27.476	3.62433	5.15575e-13	1.08146e-14	K01446	GO:0005576,GO:0005615,GO:0004040,GO:0008745,GO:0042834,GO:0016019,GO:0008270,GO:0019730,GO:0050830,GO:0006955,GO:0045087,GO:0032827,GO:0061060,GO:0009253,GO:0000270	peptidoglycan-recognition protein LB-like [Bombyx mandarina]
BMSK10007353	0.11	0.08	0.05	0.08	1.71	0.32	1.64	1.223	3.62125	2.16748e-05	1.35372e-06	K22984	GO:0016021,GO:0005549,GO:0004984,GO:0007165	odorant receptor 4 isoform X1 [Bombyx mori]
BMSK10008868	23.19	22.6	24.43	23.406	455.08	142.9	267.88	288.62	3.614	1.34337e-16	2.14239e-18		GO:0047936	uncharacterized protein LOC105842801 [Bombyx mori]
BMSK10002980	0.13	0.09	0.07	0.096	1.44	0.59	1.53	1.186	3.61083	1.23989e-10	3.32156e-12			glutathione S-transferase omega 4 [Bombyx mori]
BMSK10004049	0	0	0	0	1.25	0.23	0.52	0.666	3.60004	0.000812068	8.36575e-05	K00128	GO:0043231,GO:0005759,GO:0005739,GO:0005654,GO:0004029,GO:0043878,GO:0051287,GO:0005975,GO:0006068,GO:0006069	aldehyde dehydrogenase X, mitochondrial-like [Bombyx mandarina]
BMSK10017270	2.52	1.8	2.95	2.423	54.74	11.4	30.35	32.163	3.59709	4.53237e-11	1.17858e-12		GO:0035556,GO:0016567	ankyrin-3 [Bombyx mori]
BMSK10017342	0.03	0.04	0	0.023	0.38	0.28	0.37	0.343	3.59624	9.86858e-07	4.55866e-08			reverse transcriptase [Bombyx mori]
BMSK10006109	0.17	0.06	0.16	0.13	2.69	0.95	1.9	1.846	3.58673	7.38245e-07	3.32323e-08		GO:0005615,GO:0004181,GO:0008270	carboxypeptidase B-like [Bombyx mandarina]
BMSK10014783	5.04	5.37	4.75	5.053	74.09	52.97	58.04	61.7	3.58246	2.87877e-59	1.08556e-61			uncharacterized protein LOC101744325 [Bombyx mori]
BMSK10002597	0.01	0	0	0.003	0.24	0.11	0.14	0.163	3.5754	0.000812068	8.37572e-05			uncharacterized protein LOC114241061 [Bombyx mandarina]
BMSK10006110	25.28	17.55	24.41	22.413	282.36	221.1	249.31	250.923	3.56801	1.45858e-47	6.87524e-50		GO:0005576,GO:0004181,GO:0008270	carboxypeptidase B-like [Bombyx mandarina]
BMSK10002593	0.24	0.17	0.32	0.243	3.22	2.42	2.78	2.806	3.56792	1.20819e-21	1.37629e-23			sericin 3 precursor [Bombyx mori]
BMSK10003785	29.58	29.57	33.87	31.006	229.35	312.62	276.43	272.8	3.55853	5.71574e-125	8.98066e-128			STE20-related kinase adapter protein alpha [Bombyx mori]
BMSK10008439	0	0	0	0	0.16	0.15	0.14	0.15	3.55519	0.000821631	8.50742e-05			reverse transcriptase [Bombyx mori]
BMSK10027757	7.27	4.62	5.57	5.82	18.92	138.89	82.17	79.993	3.55516	1.0411e-10	2.78085e-12	K03103		multiple inositol polyphosphate phosphatase 1-like [Bombyx mandarina]
BMSK10006297	0.14	0.23	0.12	0.163	3.56	1.03	2.71	2.433	3.52752	2.31099e-08	8.15174e-10		GO:0080030	hypothetical protein evm_014525, partial [Chilo suppressalis]
BMSK10001708	0.11	0.05	0.2	0.12	2.37	0.79	1.35	1.503	3.50227	2.16884e-06	1.08025e-07			endonuclease-reverse transcriptase [Bombyx mori]
BMSK10024904	0.67	0.06	0.09	0.273	5.65	3.59	6.05	5.096	3.49641	1.42923e-06	6.82673e-08			general odorant-binding protein 83a [Bombyx mori]
BMSK10008513	4.03	2.49	3.2	3.24	59.6	17.94	35.9	37.813	3.48821	1.19289e-12	2.62401e-14	K01446	GO:0005576,GO:0005615,GO:0004040,GO:0008745,GO:0042834,GO:0016019,GO:0008270,GO:0019730,GO:0050830,GO:0006955,GO:0045087,GO:0032827,GO:0061060,GO:0009253,GO:0000270	reverse transcriptase, partial [Bombyx mori]
BMSK10006581	0	0	0	0	0.51	0.69	0.78	0.66	3.47659	0.0011809	0.000131644			reverse transcriptase, partial [Bombyx mori]
BMSK10014588	3.41	3.32	2.7	3.143	48.9	18.49	33.78	33.723	3.45602	9.86724e-19	1.37982e-20	K12316	GO:0005783,GO:0031160,GO:0090599,GO:0030246,GO:0016052	probable alpha-glucosidase Os06g0675700 [Bombyx mandarina]
BMSK10013502	0.39	0.52	0.49	0.466	6.27	3.27	5.2	4.913	3.44039	1.83004e-17	2.6741e-19	K08145	GO:0016324,GO:0070062,GO:0005887,GO:0005886,GO:0042383,GO:0035579,GO:0070061,GO:0005353,GO:0005355,GO:0005975,GO:0071332,GO:1990539,GO:0015755,GO:1904659,GO:0106001,GO:0043312,GO:0003044,GO:0009750	facilitated trehalose transporter Tret1-like [Bombyx mandarina]
BMSK10000240	0.02	0	0.03	0.016	0.44	0.13	0.32	0.296	3.43895	0.000664235	6.64287e-05		GO:0003964,GO:0006313	endonuclease and reverse transcriptase-like protein [Bombyx mori]
BMSK10008939	0.76	0.17	0.41	0.446	6.24	3.53	6.88	5.55	3.43157	1.00998e-08	3.34835e-10			odorant-binding protein 7 precursor [Bombyx mori]
BMSK10019088	1.02	1.01	0.81	0.946	7.56	10.14	9.9	9.2	3.40278	1.5317e-77	4.21159e-80		GO:0005615,GO:0004181,GO:0008270,GO:0007586,GO:0006508	reverse transcriptase [Bombyx mori]
BMSK10022563	55.17	34.6	43.77	44.513	697.39	227.74	461.62	462.25	3.3998	9.38766e-15	1.77e-16		GO:0005576,GO:0007218	neuropeptide-like precursor 1 precursor [Bombyx mori]
BMSK10010837	0.12	0.12	0.14	0.126	1.24	1.68	1.04	1.32	3.3903	1.40365e-14	2.69063e-16		GO:0003964	RNA-directed DNA polymerase from mobile element jockey-like [Plutella xylostella]
BMSK10006064	0.02	0	0.02	0.013	0.58	0.09	0.32	0.33	3.38445	0.000610812	5.99824e-05	K14410	GO:0003993	prostatic acid phosphatase [Bombyx mori]
BMSK10015417	0	0	0	0	0.16	1.35	0.67	0.726	3.38156	0.0020834	0.000258768		GO:0003964,GO:0006313	reverse transcriptase [Bombyx mori]
BMSK10013105	2.2	1.57	2.24	2.003	34.16	9.59	20.1	21.283	3.36792	6.17475e-12	1.45528e-13			solute carrier family 2, facilitated glucose transporter member 6 [Bombyx mori]
BMSK10006234	0.11	0.08	0.12	0.103	3.12	0.14	1.48	1.58	3.36731	5.99418e-05	4.22404e-06	K17341	GO:0005604,GO:0005938,GO:0030054,GO:0005913,GO:0032154,GO:0062023,GO:0005576,GO:0005509,GO:0050839,GO:0005201,GO:0042803,GO:0038023,GO:0007049,GO:0051301,GO:0007157,GO:0007156,GO:0009617	hemicentin-1 [Bombyx mori]
BMSK10002766	0.07	0.04	0	0.036	1.15	0.31	0.54	0.666	3.36719	0.000320486	2.84004e-05		GO:0004190,GO:0004519,GO:0003676,GO:0003964,GO:0015074	uncharacterized protein LOC110381564 [Helicoverpa armigera]
BMSK10003481	0.54	0.29	0.47	0.433	7.2	4.1	5.9	5.733	3.3512	1.07885e-16	1.6951e-18		GO:0005829,GO:0016021,GO:0016020,GO:0005654,GO:0030672,GO:0005509,GO:0019722,GO:0007275	multiple C2 and transmembrane domain-containing protein 1 [Bombyx mori]
BMSK10009242	0.75	0.41	0.6	0.586	9.29	3.46	7.11	6.62	3.34364	3.68288e-14	7.26217e-16	K01052	GO:0005576,GO:0016298,GO:0044255,GO:0007586,GO:0016042	reverse transcriptase [Bombyx mori]
BMSK10019118	50.58	38.14	50.15	46.29	287	414.86	342.58	348.146	3.32359	5.3383e-122	8.80699e-125	K18271	GO:0005737,GO:0022626,GO:0030425,GO:0005783,GO:0005615,GO:0043025,GO:0048471,GO:0015485,GO:0007568,GO:0007420,GO:0006006,GO:0006629,GO:0006869,GO:1900016,GO:0051895,GO:0060588,GO:0071638,GO:0010642,GO:0042308,GO:0048662,GO:2000098,GO:2000405,GO:0014012,GO:0048678,GO:0042493,GO:0000302,GO:0042246	chlorophyllide A binding protein isoform X1 [Bombyx mori]
BMSK10010467	94.5	57.13	80.04	77.223	997.21	953.92	1002.29	984.473	3.3124	1.33829e-64	4.5209e-67		GO:0005680,GO:0005634,GO:0031145,GO:0051301,GO:0007091,GO:0070979	anaphase-promoting complex subunit 1 [Bombyx mori]
BMSK10004213	0	0	0	0	0.05	0.18	0.19	0.14	3.30851	0.00258307	0.000333005		GO:0005730,GO:0005634,GO:0035861,GO:0003677,GO:0044547,GO:0003690,GO:0004519,GO:0046975,GO:0042800,GO:0042803,GO:0003697,GO:0000014,GO:0008270,GO:0008283,GO:0000737,GO:0000729,GO:0015074,GO:0006303,GO:0097676,GO:0010452,GO:0051568,GO:0044774,GO:0071157,GO:2001251,GO:0090305,GO:2000373,GO:2001034,GO:0031297	reverse transcriptase [Bombyx mori]
BMSK10016321	138	87.78	127.47	117.75	1857.18	544.81	1122.93	1174.97	3.3031	1.30989e-12	2.89167e-14			uncharacterized protein LOC114253208 [Bombyx mandarina]
BMSK10002520	0.01	0.06	0	0.023	0.34	0.31	0.29	0.313	3.29975	0.000210523	1.76017e-05		GO:0003964	RNA-directed DNA polymerase from mobile element jockey-like [Plutella xylostella]
BMSK10010246	0.06	0.15	0.12	0.11	3.08	0.32	1.66	1.686	3.29495	1.37038e-05	8.10665e-07		GO:0005576,GO:0050660,GO:0004499,GO:0050661,GO:0033784,GO:0009820,GO:0055114,GO:0051289	flavin-dependent monooxygenase FMO3 precursor [Bombyx mori]
BMSK10007253	0	0.13	0	0.043	0.44	0.6	1.2	0.746	3.29077	0.00121046	0.00013532			reverse transcriptase [Bombyx mori]
BMSK10016180	0	0	0	0	0.61	0	0.38	0.33	3.28215	0.00365547	0.000502272			endonuclease-reverse transcriptase [Bombyx mori]
BMSK10003805	0.68	0.71	0.96	0.783	10.04	5.25	7.15	7.48	3.27519	5.61225e-16	9.43532e-18			arrestin domain-containing protein 17-like [Bombyx mori]
BMSK10016252	0.41	0.19	0.34	0.313	2.16	3.62	3.11	2.963	3.27251	1.35797e-23	1.40822e-25			uncharacterized protein LOC114364612 [Ostrinia furnacalis]
BMSK10004589	0	0	0.13	0.043	0.92	0.43	0.93	0.76	3.24289	0.000484078	4.61678e-05			reverse transcriptase [Bombyx mori]
BMSK10008539	0.07	0.02	0.02	0.036	0.9	0.24	0.52	0.553	3.23833	0.000170872	1.36923e-05	K00115	GO:0005576,GO:0050660,GO:0016614	glucose dehydrogenase [FAD, quinone] [Bombyx mori]
BMSK10003099	0.73	0.68	0.81	0.74	11.84	1.4	6.79	6.676	3.22874	5.3311e-07	2.34118e-08			hypothetical protein evm_006727 [Chilo suppressalis]
BMSK10025726	0	0	0	0	0.2	0.23	0.41	0.28	3.22002	0.00355098	0.000484845		GO:0004519,GO:0046872,GO:0003676,GO:0003964	endonuclease-reverse transcriptase [Bombyx mori]
BMSK10008190	1.01	1.6	1.55	1.386	11.65	12.6	12.26	12.17	3.21724	5.52007e-45	2.81879e-47			uncharacterized protein KIAA1841 isoform X2 [Bombyx mandarina]
BMSK10018212	0	0	0	0	0.53	0.14	0.18	0.283	3.21517	0.00388172	0.000537766		GO:0003964,GO:0006313	endonuclease and reverse transcriptase-like protein [Bombyx mori]
BMSK10009091	0.08	0	0	0.026	0.31	0.38	0.62	0.436	3.21216	0.000797003	8.16476e-05			protein eva-1-like isoform X1 [Bombyx mandarina]
BMSK10027850	0.06	0	0.1	0.053	0.38	1.06	0.61	0.683	3.21023	2.1011e-05	1.30512e-06		GO:0003964	endonuclease and reverse transcriptase-like protein [Bombyx mori]
BMSK10025459	0.04	0.03	0.02	0.03	0.3	0.27	0.2	0.256	3.20795	2.2563e-07	9.111e-09		GO:0003964,GO:0006313	RNA-directed DNA polymerase from mobile element jockey-like [Plutella xylostella]
BMSK10015487	0	0	0	0	0.02	1.02	0.09	0.376	3.18739	0.00493222	0.000718386		GO:0003964,GO:0006313	endonuclease and reverse transcriptase-like protein [Bombyx mori]
BMSK10028908	21.73	25.93	23.19	23.616	195.07	224.8	212.98	210.95	3.18595	1.75738e-140	2.07092e-143		GO:0031225,GO:0005886,GO:0004177,GO:0008237,GO:0008270	membrane alanyl aminopeptidase-like [Bombyx mori]
BMSK10005310	2.68	2.06	2.35	2.363	23.43	14.65	21.39	19.823	3.1767	1.9832e-28	1.7294e-30		GO:0016021,GO:0005886,GO:0015252,GO:1902600	otopetrin-2 [Bombyx mori]
BMSK10016075	0	0.02	0	0.006	0.21	0.13	0.14	0.16	3.17255	0.00193641	0.000236708			proton-coupled folate transporter-like [Bombyx mandarina]
BMSK10001085	0.06	0.1	0.05	0.07	0.57	0.75	0.65	0.656	3.17087	1.09521e-14	2.09078e-16		GO:0005634,GO:0003700,GO:0043565,GO:0003707,GO:0008270,GO:0045892	ecdysone-inducible protein E75 [Bombyx mori]
BMSK10021050	0	0.03	0.05	0.026	0.24	0.38	0.3	0.306	3.16191	5.55218e-05	3.87331e-06		GO:0004519,GO:0003964	Pol protein [Bombyx mori]
BMSK10021521	1.07	1.34	1.33	1.246	16.44	4.34	9.97	10.25	3.1561	1.02085e-09	2.99944e-11	K16815	GO:0005789,GO:0000139,GO:0016021,GO:0048471,GO:0004622,GO:0016042	calcium-independent phospholipase A2-gamma [Bombyx mori]
BMSK10025808	0.09	0.73	0.6	0.473	2.71	3.8	3.21	3.24	3.14975	2.25342e-10	6.24917e-12		GO:0016021,GO:0005886,GO:0005186,GO:0050896,GO:0007608	lysosome membrane protein 2-like [Bombyx mandarina]
BMSK10029149	6.08	8.55	6.84	7.156	58.02	64.12	62.73	61.623	3.14444	7.60352e-89	1.73228e-91			uncharacterized protein LOC101735869 [Bombyx mori]
BMSK10027974	0.12	0.07	0.1	0.096	0.6	1.01	0.98	0.863	3.13891	1.83741e-10	5.00888e-12		GO:0003964,GO:0006313	reverse transcriptase [Bombyx mori]
BMSK10016785	4.62	4.51	4.51	4.546	55.51	21.02	39.86	38.796	3.13648	6.73291e-16	1.15309e-17			uncharacterized protein LOC101743953 isoform X1 [Bombyx mori]
BMSK10026509	0.04	0	0.09	0.043	0.62	0.44	0.45	0.503	3.12332	5.488e-05	3.81991e-06			SCO-spondin [Bombyx mori]
BMSK10008549	0	0	0	0	0.09	0.05	0.07	0.07	3.12302	0.00515154	0.000755591		GO:0003964,GO:0006313	uncharacterized protein LOC114243288 [Bombyx mandarina]
BMSK10017755	3.01	3.13	2.87	3.003	40.89	12.77	28.98	27.546	3.11865	3.27696e-12	7.56876e-14			reverse transcriptase [Bombyx mori]
BMSK10014561	0.62	1.06	0.77	0.816	8.7	4.78	6.72	6.733	3.11788	2.92186e-19	3.78747e-21			mucin-22-like [Bombyx mandarina]
BMSK10015983	0.41	0.3	0.36	0.356	2.2	2.97	3.8	2.99	3.09395	8.61906e-19	1.19173e-20		GO:0005783,GO:0030176,GO:0102336,GO:0102337,GO:0102338,GO:0009922,GO:0102756,GO:0034625,GO:0034626,GO:0019367,GO:0035338,GO:0030148,GO:0006636,GO:0042761	elongation of very long chain fatty acids protein 7 [Bombyx mori]
BMSK10002073	0	0	0	0	0.1	0.02	0.08	0.066	3.07438	0.00647091	0.0010035			uncharacterized protein
BMSK10008654	0.5	0.24	0.24	0.326	5.71	2.92	3.82	4.15	3.07213	0.000301844	2.65112e-05		GO:0005737,GO:0008289	endonuclease and reverse transcriptase-like protein [Bombyx mori]
BMSK10012552	0	0	0	0	0.35	0.29	0.41	0.35	3.06767	0.00621343	0.000958203			Gag-like protein [Bombyx mori]
BMSK10013866	1.62	1.17	1.58	1.456	13.74	9.36	11.06	11.386	3.05209	3.70213e-26	3.43194e-28	K01052	GO:0005576,GO:0043231,GO:0005739,GO:0016298,GO:0016615,GO:0004806,GO:0044255,GO:0007586,GO:0016042,GO:0006108	lipase 1-like [Bombyx mandarina]
BMSK10024737	0	0	0	0	0.08	0.05	0.04	0.056	3.04852	0.00685843	0.00107653			ionotropic receptor 21a [Bombyx mandarina]
BMSK10010778	0.51	0.55	0.3	0.453	3.99	3.14	4.29	3.806	3.04732	4.93592e-12	1.1478e-13			uncharacterized protein LOC101743939 [Bombyx mori]
BMSK10004845	0.02	0.02	0	0.013	0.1	0.15	0.11	0.12	3.04701	0.00135897	0.000157154			uncharacterized protein LOC114358048 [Ostrinia furnacalis]
BMSK10007741	0.05	0.07	0.04	0.053	0.96	0.51	0.4	0.623	3.03506	0.000527957	5.09749e-05			uncharacterized protein LOC101744925 [Bombyx mori]
BMSK10029969	1.28	0.63	0.62	0.843	6.15	3.68	4.07	4.633	3.02707	1.10147e-16	1.74026e-18		GO:0005737,GO:0005634,GO:0000943,GO:0004190,GO:0005524,GO:0003677,GO:0003887,GO:0008233,GO:0004540,GO:0003723,GO:0003964,GO:0004523,GO:0008270,GO:0015074,GO:0006310,GO:0032197	uncharacterized protein LOC105391048 [Plutella xylostella]
BMSK10011248	0	0.04	0.03	0.023	0.3	0.18	0.2	0.226	3.01647	0.000171331	1.37426e-05		GO:0003964,GO:0006313	uncharacterized protein LOC114243288 [Bombyx mandarina]
BMSK10015929	0	0	0	0	0.13	0.14	0.19	0.153	2.9906	0.00826555	0.00133506		GO:0004519,GO:0046872,GO:0003676,GO:0003964	endonuclease-reverse transcriptase [Bombyx mori]
BMSK10013274	22.24	23.34	19.75	21.776	280.94	65.7	174.42	173.686	2.97762	2.52377e-09	7.75232e-11		GO:0005576,GO:0004252	silk gland derived serine protease 1 precursor [Bombyx mori]
BMSK10017570	0.28	0.31	0.3	0.296	3.99	1.03	2.41	2.476	2.97378	4.93711e-07	2.15264e-08	K13356	GO:0005779,GO:0005778,GO:0005777,GO:0102965,GO:0080019,GO:0008611,GO:0035336,GO:0010025	putative fatty acyl-CoA reductase CG5065 [Bombyx mandarina]
BMSK10012218	2.3	0.72	1.49	1.503	12.21	11.19	11.93	11.776	2.95816	1.81804e-15	3.27073e-17	K10250	GO:0005783,GO:0030176,GO:0102336,GO:0102337,GO:0102338,GO:0009922,GO:0102756,GO:0034625,GO:0034626,GO:0019367,GO:0035338,GO:0030148,GO:0006636,GO:0042761	endonuclease-reverse transcriptase [Bombyx mori]
BMSK10002155	7.98	6.33	5.81	6.706	73.85	35.34	51.56	53.583	2.95743	2.5367e-16	4.14512e-18		GO:0080030	reverse transcriptase [Bombyx mori]
BMSK10028011	0.63	0	0.19	0.273	2.97	4	1.99	2.986	2.9522	0.000582406	5.68268e-05		GO:0003964,GO:0006313	reverse transcriptase [Bombyx mori]
BMSK10014602	0.1	0.04	0.02	0.053	0.85	0.18	0.43	0.486	2.95144	0.000398087	3.65105e-05		GO:0005789,GO:0070330,GO:0020037,GO:0005506	cytochrome P450 [Bombyx mori]
BMSK10012805	6.8	5.06	5.08	5.646	13.91	88.27	55.34	52.506	2.9511	1.06461e-08	3.54619e-10		GO:0005777,GO:0005524,GO:0046872,GO:0047077,GO:0008218	Luciferin 4-monooxygenase [Papilio xuthus]
BMSK10024012	1.74	3.33	2.29	2.453	29.3	8.91	18.54	18.916	2.94816	1.16268e-09	3.45268e-11	K23490	GO:0005789,GO:0016021,GO:0005739,GO:0009055,GO:0020037,GO:0046872,GO:0006696	cytochrome b5 [Bombyx mori]
BMSK10018847	0.21	0.29	0.44	0.313	1.61	2.41	2.1	2.04	2.94488	2.433e-32	1.83493e-34			coiled-coil domain-containing protein 186 isoform X4 [Bombyx mori]
BMSK10000756	0	0	0	0	0.05	0.16	0.08	0.096	2.93765	0.0101431	0.00170498		GO:0005576,GO:0005509,GO:0004252,GO:0031639	hypodermin-A [Bombyx mori]
BMSK10016248	2.33	2.56	2.46	2.45	33.98	6.72	20.78	20.493	2.93627	6.63937e-08	2.488e-09			organic cation transporter protein isoform X1 [Bombyx mori]
BMSK10017335	0.54	0.62	0.43	0.53	4.75	3.27	3.45	3.823	2.92658	1.80832e-19	2.30142e-21	K05658	GO:0043190,GO:0016021,GO:0005887,GO:0005886,GO:0005524,GO:0042626,GO:0015238,GO:0015562,GO:0008559,GO:0006855,GO:0008354,GO:0097254,GO:0001666,GO:0017085,GO:0009636,GO:0042908	multidrug resistance protein homolog 49 [Bombyx mori]
BMSK10023746	0.15	0	0.47	0.206	2.34	2.25	1.83	2.14	2.92168	0.00565989	0.000853274			endonuclease and reverse transcriptase-like protein [Bombyx mori]
BMSK10022217	0.41	0.58	0.41	0.466	5.67	1.96	4.1	3.91	2.90769	3.24271e-13	6.67444e-15			uncharacterized protein LOC114251512 [Bombyx mandarina]
BMSK10026571	0	0	0	0	0.46	0.12	0.47	0.35	2.8934	0.0118382	0.00207115			histone-lysine N-methyltransferase SETMAR-like, partial [Parasteatoda tepidariorum]
BMSK10022212	0.07	0.14	0.07	0.093	0.3	0.47	0.56	0.443	2.88659	8.85367e-07	4.05506e-08		GO:0000943,GO:0004190,GO:0004519,GO:0003676,GO:0003964,GO:0008270,GO:0015074	Retrovirus-related Pol polyprotein from transposon TNT 1-94 [Cryptotermes secundus]
BMSK10012115	0.51	0.29	0.2	0.333	2.99	2.03	2.52	2.513	2.88329	1.83785e-08	6.38171e-10		GO:0005737,GO:0030060,GO:0006099	uncharacterized protein LOC101742189 [Bombyx mori]
BMSK10020862	0.02	0	0	0.006	0.13	0.07	0.13	0.11	2.87913	0.00450184	0.000639431	K01312	GO:0005615,GO:0004252	trypsin alpha-3 [Bombyx mori]
BMSK10022963	0.01	0.01	0.02	0.013	0.23	0.26	0.45	0.313	2.87782	0.00194495	0.000238211			uncharacterized protein
BMSK10018816	0.21	0.08	0	0.096	0.78	1.07	0.79	0.88	2.87674	0.000114035	8.62719e-06		GO:0003964	RNA-directed DNA polymerase from mobile element jockey-like [Plutella xylostella]
BMSK10005715	0	0	0.01	0.003	0.07	0.08	0.04	0.063	2.87362	0.00724301	0.00114543		GO:0003964,GO:0006313	reverse transcriptase [Bombyx mori]
BMSK10019894	5.66	5.11	4.68	5.15	50.69	20.51	37.82	36.34	2.85948	1.52437e-12	3.40105e-14	K00477	GO:0005739,GO:0005777,GO:0008198,GO:0031418,GO:0048244,GO:0019606,GO:0006103,GO:0001561,GO:0006720,GO:0097089	phytanoyl-CoA dioxygenase, peroxisomal [Bombyx mori]
BMSK10003140	8.85	6.58	8.18	7.87	70.02	35.29	56.49	53.933	2.84617	1.06437e-16	1.66399e-18			uncharacterized protein
BMSK10017923	0.24	0.13	0.06	0.143	1.43	0.79	1.13	1.116	2.84151	3.32094e-07	1.39058e-08			uncharacterized protein LOC101738524 [Bombyx mori]
BMSK10003651	0	0	0	0	0.08	0.12	0.1	0.1	2.83219	0.0139908	0.00253788			uncharacterized protein LOC114252260 [Bombyx mandarina]
BMSK10017710	4.25	7.89	5.6	5.913	64.68	19.72	40.44	41.613	2.8274	4.42573e-09	1.38728e-10		GO:0005829,GO:0005525,GO:0005096,GO:0003924,GO:0030215,GO:0007415,GO:0016319,GO:0045792,GO:0050770,GO:0007266	insulin-related peptide binding protein precursor [Bombyx mori]
BMSK10029958	0	0	0.03	0.01	0.26	0.11	0.29	0.22	2.82301	0.00934728	0.00154503			reverse transcriptase, partial [Bombyx mori]
BMSK10002458	1.06	1.37	1.06	1.163	11.61	5	7.85	8.153	2.81378	5.54824e-13	1.16814e-14			pollen-specific leucine-rich repeat extensin-like protein 2 [Bombyx mori]
BMSK10009680	0.05	0.07	0.08	0.066	0.49	0.36	0.69	0.513	2.81108	1.59131e-05	9.57613e-07			uncharacterized protein LOC114242367 [Bombyx mandarina]
BMSK10020536	0	0	0	0	0.06	0.2	0.08	0.113	2.80275	0.0155536	0.00289225			uncharacterized protein LOC114253567 [Bombyx mandarina]
BMSK10010274	11.82	6.11	10.56	9.496	68.2	33.28	56.91	52.796	2.80127	2.48593e-13	5.07771e-15	K14999	GO:0005789,GO:0020037,GO:0005506,GO:0004497,GO:0016705	uncharacterized protein LOC114248066 [Bombyx mandarina]
BMSK10008355	1.39	0.88	1.04	1.103	7.64	6.72	8	7.453	2.79852	3.59806e-34	2.65706e-36		GO:0016021,GO:0008289,GO:0016747,GO:0006869,GO:0007275	nose resistant to fluoxetine protein 6-like [Bombyx mandarina]
BMSK10009285	3.18	4.79	2.59	3.52	38.99	23.89	29.66	30.846	2.79653	5.18588e-17	7.82221e-19	K01194	GO:0016323,GO:0004555,GO:0005991	trehalase precursor [Bombyx mori]
BMSK10008423	64.31	45.69	51.8	53.933	698.83	178.99	450.23	442.683	2.79077	7.137e-09	2.31564e-10	K00108	GO:0005576,GO:0050660,GO:0016614,GO:0006006,GO:0008364,GO:0046693	hypothetical protein YQE_11866, partial [Dendroctonus ponderosae]
BMSK10010346	1.42	0.48	1.16	1.02	7.4	7.77	5.68	6.95	2.78849	1.53872e-11	3.77155e-13			uncharacterized protein LOC105842707 [Bombyx mori]
BMSK10006793	0.55	0.23	0.45	0.41	4.58	1.39	3.23	3.066	2.78682	2.72127e-06	1.38319e-07		GO:0016021,GO:0005886,GO:0015574,GO:0015771	facilitated trehalose transporter Tret1-2 homolog [Bombyx mori]
BMSK10010365	0	0.04	0.07	0.036	0.39	0.39	0.46	0.413	2.78037	0.00278985	0.000363827			Collagenase [Bombyx mori]
BMSK10014582	5.3	4.2	4	4.5	37.99	17.68	30.61	28.76	2.759	4.80442e-15	8.83206e-17		GO:0015629,GO:0030016,GO:0005886,GO:0030017,GO:0003779,GO:0051091,GO:0035025,GO:0045944,GO:0045893,GO:0006606	actin-binding Rho-activating protein [Bombyx mori]
BMSK10025498	0	0	0	0	0.16	0.07	0.06	0.096	2.756	0.0178591	0.00345564			reverse transcriptase [Bombyx mori]
BMSK10004435	1.51	0.93	1.27	1.236	11.01	4.86	7.93	7.933	2.75407	1.94753e-11	4.88068e-13		GO:0080030	venom carboxylesterase-6-like [Bombyx mandarina]
BMSK10026862	0.03	0.02	0	0.016	0.12	0.1	0.16	0.126	2.75067	0.00194957	0.000239083		GO:0004519,GO:0003964	TRAS3 [Bombyx mori]
BMSK10001881	10.22	8.48	8.74	9.146	32.91	85.48	66.15	61.513	2.74715	3.90461e-17	5.85891e-19	K14985	GO:0005737,GO:0005789,GO:0016021,GO:0043231,GO:0020037,GO:0005506,GO:0016712,GO:0008395,GO:0007304,GO:0046344,GO:0042738,GO:0007480,GO:0007552,GO:0006082,GO:0055114,GO:0035210,GO:0035074,GO:0006805	cytochrome P450 18a1 [Bombyx mori]
BMSK10010937	0.65	0.27	0.37	0.43	1.4	4.67	3.62	3.23	2.74163	7.42059e-06	4.16238e-07			Collagenase [Bombyx mori]
BMSK10007588	0.83	0.9	0.62	0.783	5.15	3.63	4.62	4.466	2.73671	2.28361e-17	3.35481e-19			MFS-type transporter SLC18B1 [Bombyx mori]
BMSK10017373	1.18	1.36	1.27	1.27	12.61	5.23	8.11	8.65	2.72553	4.80846e-15	8.87727e-17		GO:0005794,GO:0005887,GO:0045121,GO:0030670,GO:0035355,GO:0042802,GO:0071723,GO:0035663,GO:0004888,GO:0071726,GO:0042496,GO:0006954,GO:0045087,GO:0050702,GO:0002755,GO:1900227,GO:0050707,GO:0034150,GO:0002224	toll-like receptor 3 [Bombyx mori]
BMSK10020610	0.25	0.14	0.18	0.19	1.58	0.62	1.19	1.13	2.71868	9.23634e-07	4.24484e-08		GO:0005789,GO:0070330,GO:0020037,GO:0005506	cytochrome P450 4C1 [Bombyx mori]
BMSK10027094	2	2.14	1.62	1.92	18.05	6.03	12.88	12.32	2.71846	5.51872e-10	1.56524e-11		GO:0005737,GO:0005829,GO:0003839,GO:0061928,GO:0006751	putative glutathione-specific gamma-glutamylcyclotransferase 2 [Bombyx mori]
BMSK10011774	0	0.04	0.04	0.026	0.27	0.39	0.25	0.303	2.7057	0.00245977	0.000315177		GO:0046872,GO:0003964	endonuclease-reverse transcriptase [Bombyx mori]
BMSK10019078	0.77	0.27	0.24	0.426	3.36	2.01	3.25	2.873	2.7052	1.28202e-06	6.04297e-08	K00507	GO:0005789,GO:0016021,GO:0017105,GO:0046872,GO:0006633	acyl-CoA delta-11 desaturase isoform 1 [Bombyx mori]
BMSK10026355	0.04	0.02	0.01	0.023	0.27	0.11	0.18	0.186	2.69464	0.00124351	0.000139795			uncharacterized protein LOC105391048 [Plutella xylostella]
BMSK10005852	0.82	0.04	0.43	0.43	11.7	0.8	5.19	5.896	2.69431	0.00781784	0.00125169			uncharacterized protein LOC105391048 [Plutella xylostella]
BMSK10008173	0.51	0.59	0.48	0.526	3.18	2.8	3.28	3.086	2.69235	3.25307e-37	2.07007e-39			protein FAM57A [Bombyx mori]
BMSK10014824	3.29	3.03	3.71	3.343	31.15	12.12	21.14	21.47	2.68888	5.69863e-10	1.62511e-11		GO:0005576,GO:0004252,GO:0030574	endonuclease-reverse transcriptase [Bombyx mori]
BMSK10022504	10.86	7.68	8.4	8.98	36.16	70.4	60	55.52	2.68361	3.71747e-22	4.08866e-24		GO:0047936,GO:0030435	uncharacterized protein LOC101742703 [Bombyx mori]
BMSK10009556	3.99	3.73	2.95	3.556	13.4	27.02	24.8	21.74	2.65745	9.18771e-22	1.02495e-23		GO:0016021,GO:0015114,GO:0015293,GO:0006814	endonuclease and reverse transcriptase-like protein [Bombyx mori]
BMSK10023845	4.78	5.2	5.21	5.063	45.51	16.24	29.61	30.453	2.65388	1.55777e-10	4.22208e-12	K00698	GO:0016021,GO:0005886,GO:0004100,GO:0006031,GO:0007275,GO:0061063	chitin synthase chs-2-like [Bombyx mandarina]
BMSK10014260	0	0	0.1	0.033	0.66	0.27	0.36	0.43	2.64878	0.0174996	0.00336823	K14169		transposase [Bombyx mandarina]
BMSK10001687	9.16	21.32	15.42	15.3	134.08	55.64	86.44	92.053	2.64819	3.76429e-09	1.17403e-10	K08701	GO:0005634,GO:0004879,GO:0043565,GO:0003707,GO:0008270	nuclear hormone receptor E75 isoform C [Bombyx mori]
BMSK10008282	1.47	1.1	1.4	1.323	10.7	5.47	7.38	7.85	2.63457	2.07611e-12	4.64837e-14		GO:0005829,GO:0005576,GO:0005615,GO:0005654,GO:0005509,GO:0048306,GO:0008233,GO:0042803,GO:0004252,GO:0006956,GO:0001867,GO:0045916,GO:0006898	serine protease 42 [Bombyx mori]
BMSK10027236	0.21	0.1	0.35	0.22	1.86	0.97	1.71	1.513	2.62993	0.00118034	0.000131489		GO:0005634,GO:0003677,GO:0015074,GO:0006313	transposase [Bombyx mandarina]
BMSK10019234	3.89	3.54	3.32	3.583	12.99	22.07	20.75	18.603	2.62561	4.39198e-32	3.34686e-34			kinesin-like protein KIF15-B [Bombyx mandarina]
BMSK10026507	0.07	0.07	0.02	0.053	0.5	0.18	0.48	0.386	2.62337	0.00113413	0.000125042			venom peptide BmKAPI-like isoform X1 [Bombyx mori]
BMSK10022979	0	0	0	0	0.1	0.05	0.03	0.06	2.61681	0.0268871	0.00571791			putative nuclease HARBI1 [Bombyx mandarina]
BMSK10028565	8.52	8.18	7.26	7.986	67.19	30.66	45.56	47.803	2.6102	9.38473e-13	2.01275e-14	K01079	GO:0005737,GO:0005509,GO:0000287,GO:0016791,GO:0004647,GO:0042803,GO:0016311,GO:0006564,GO:0006563	phosphoserine phosphatase isoform X2 [Bombyx mori]
BMSK10022885	0.05	0.08	0.06	0.063	0.3	0.36	0.42	0.36	2.60683	2.47132e-06	1.25032e-07		GO:0004190,GO:0004519,GO:0003676,GO:0003964,GO:0015074	uncharacterized protein LOC106720343 [Papilio machaon]
BMSK10009384	0.13	0.25	0	0.126	1.46	0.59	0.76	0.936	2.60416	0.00762975	0.00121438			ATP-dependent helicase [Bombyx mori]
BMSK10014225	17.91	17.92	16.2	17.343	171.8	39.25	103.82	104.956	2.59931	3.93048e-07	1.66433e-08		GO:0005737,GO:0044306,GO:0004725,GO:0010977,GO:1903078	tyrosine-protein phosphatase non-receptor type 9 isoform X1 [Bombyx mori]
BMSK10011904	0.02	0.02	0.02	0.02	0.51	0.05	0.28	0.28	2.59321	0.014141	0.00257401	K23573		putative uncharacterized protein DDB_G0282499 isoform X1 [Bombyx mori]
BMSK10026780	0.03	0.06	0.04	0.043	0.59	0.06	0.34	0.33	2.5931	0.00581547	0.000879693			uncharacterized protein LOC114364292 [Ostrinia furnacalis]
BMSK10004588	0.25	0.29	0.29	0.276	2.01	1.55	1.27	1.61	2.5841	2.2321e-10	6.15499e-12		GO:0046872,GO:0004497,GO:0016702,GO:0042572	carotenoid isomerooxygenase isoform X1 [Bombyx mandarina]
BMSK10008871	17.07	13.86	14.63	15.186	122.52	58.03	81.24	87.263	2.58335	4.83101e-13	1.00954e-14		GO:0047936	uncharacterized protein LOC101746411 [Bombyx mori]
BMSK10027816	3.37	1.2	2.53	2.366	14.11	12.92	14.57	13.866	2.58278	7.64986e-12	1.82097e-13		GO:0016021,GO:0015114,GO:0015293,GO:0006814	putative inorganic phosphate cotransporter [Bombyx mori]
BMSK10004374	0.05	0	0	0.016	0.49	0.15	0.35	0.33	2.57108	0.0230146	0.00471358			uncharacterized protein LOC101736438 [Bombyx mori]
BMSK10019839	0.25	0.22	0.18	0.216	1.42	0.87	1.21	1.166	2.57058	1.09443e-11	2.64817e-13			ATP-sensitive inward rectifier potassium channel 12 [Bombyx mori]
BMSK10019081	25.69	15.82	18.58	20.03	63.8	107.49	94.28	88.523	2.56406	7.25385e-41	4.04606e-43		GO:0005576,GO:0004181,GO:0008270	Zinc carboxypeptidase A 1 [Papilio xuthus]
BMSK10017656	0.19	0.28	0.18	0.216	2.01	0.93	1.93	1.623	2.56102	0.00150833	0.000177861			uncharacterized protein LOC101736223 [Bombyx mori]
BMSK10008371	0.12	0.17	0	0.096	0.79	0.28	0.89	0.653	2.5531	0.00775725	0.00123879			uncharacterized protein
BMSK10022199	0	0	0	0	0.12	0.06	0.19	0.123	2.55271	0.0317561	0.00707271			uncharacterized protein LOC111359661 [Spodoptera litura]
BMSK10006684	1.06	1.21	1.2	1.156	4.81	9.71	8.85	7.79	2.54799	1.63295e-24	1.62923e-26			coronin-7 isoform X1 [Bombyx mandarina]
BMSK10008685	1.75	1.63	1.37	1.583	5.44	5.19	5.98	5.536	2.54128	3.35881e-29	2.8498e-31	K08752	GO:0005737,GO:0005634,GO:0036041,GO:0005324,GO:0015909,GO:0050727	fatty acid-binding protein, muscle-like [Papilio polytes]
BMSK10022361	0.14	0.09	0.05	0.093	0.95	0.39	0.5	0.613	2.53632	0.000650328	6.4476e-05	K00134	GO:0005737,GO:0005829,GO:0009277,GO:0005811,GO:0005739,GO:0005634,GO:0005886,GO:0004365,GO:0051287,GO:0050661,GO:0003723,GO:0006915,GO:0006094,GO:0006096,GO:0015886,GO:0072593	uncharacterized protein LOC101742449, partial [Bombyx mori]
BMSK10008330	8.45	9.4	8.84	8.896	91.32	63.09	79.25	77.886	2.52266	3.21679e-28	2.83039e-30		GO:0005737,GO:0008199,GO:0050113,GO:0019310	protein suppressor of white apricot isoform X1 [Bombyx mori]
BMSK10028838	5.32	4.82	4.72	4.953	76.21	138.4	108.19	107.6	2.50377	4.84053e-38	2.8901e-40			uncharacterized protein LOC114253274 isoform X1 [Bombyx mandarina]
BMSK10002577	0	0	0	0	0.17	0.44	0.15	0.253	2.50205	0.0363611	0.00837542			uncharacterized protein
BMSK10010763	6.66	7.06	5.94	6.553	59.17	15.09	38.33	37.53	2.49534	4.77602e-07	2.05989e-08	K08059		GILT-like protein 1 [Bombyx mori]
BMSK10001047	0	0	0	0	0	0.17	0.11	0.093	2.49205	0.037895	0.00881027			mucin-5AC-like [Bombyx mandarina]
BMSK10027504	1.61	0.71	1.45	1.256	5.71	7.32	7.41	6.813	2.48635	1.09443e-11	2.6442e-13			uncharacterized protein LOC105842707 [Bombyx mori]
BMSK10023758	0.28	0.27	0.3	0.283	3.03	0.48	1.59	1.7	2.48116	0.000152899	1.20359e-05			uncharacterized protein LOC114251512 [Bombyx mandarina]
BMSK10012062	28.4	26.51	27.38	27.43	514.36	317.24	432.29	421.296	2.47223	4.06297e-22	4.50058e-24			calphotin-like [Helicoverpa armigera]
BMSK10010284	0.22	0.15	0.3	0.223	2.25	0.45	1.61	1.436	2.46453	0.00107329	0.000116696		GO:0016491,GO:0017000	15-hydroxyprostaglandin dehydrogenase [NAD(+)] [Bombyx mori]
BMSK10017637	0.03	0.03	0	0.02	0.16	0.1	0.12	0.126	2.43702	0.00474719	0.000682858		GO:0005576	reverse transcriptase [Bombyx mori]
BMSK10006427	20.47	26.36	21.97	22.933	158.98	72.93	112.42	114.776	2.42297	1.81857e-11	4.52893e-13		GO:0020037,GO:0046872,GO:0004833,GO:0006727,GO:1901216,GO:0051289,GO:0019441	tryptophan 2,3-dioxygenase [Bombyx mori]
BMSK10011349	0.09	0.39	0	0.16	1.06	0.75	0.91	0.906	2.41551	0.00544353	0.000812959			RNA-directed DNA polymerase from mobile element jockey-like [Plutella xylostella]
BMSK10011240	2.82	3.83	2.53	3.06	16.25	13.11	16.42	15.26	2.41015	2.29334e-16	3.72945e-18			Pol protein [Bombyx mori]
BMSK10002047	35.96	46.03	40.41	40.8	302.22	121.19	194.48	205.963	2.40545	3.17142e-10	8.8697e-12		GO:0005829,GO:0005525,GO:0070300,GO:0035091,GO:0045494,GO:0015031	TRPL translocation defect protein 14 isoform X1 [Bombyx mori]
BMSK10000608	0	0	0	0	0.04	0.07	0.1	0.07	2.40215	0.0464112	0.0114451			uncharacterized protein LOC113399197 [Vanessa tameamea]
BMSK10002293	0	0	0.03	0.01	0.05	0.03	0.04	0.04	2.40215	0.0464112	0.0114451		GO:0005634,GO:0003677,GO:0015074,GO:0006313	uncharacterized protein LOC114352628 isoform X1 [Ostrinia furnacalis]
BMSK10003130	3.51	2	3.1	2.87	13.28	14.4	15.16	14.28	2.40134	1.72064e-19	2.17632e-21			cuticular protein hypothetical 34 precursor [Bombyx mori]
BMSK10007032	50.14	53.52	49.11	50.923	589.15	193.99	366.45	383.196	2.39992	6.52901e-09	2.09786e-10			nuclear hormone receptor FTZ-F1 beta [Bombyx mori]
BMSK10005319	0.31	0.26	0.19	0.253	1.61	0.93	0.76	1.1	2.38822	3.82191e-05	2.54314e-06			uncharacterized protein LOC101747079 [Bombyx mori]
BMSK10010564	0.04	0.02	0.04	0.033	0.25	0.1	0.3	0.216	2.37868	0.0116696	0.0020334			uncharacterized protein LOC101740013 [Bombyx mori]
BMSK10022355	0.07	0.05	0.09	0.07	0.69	0.16	0.28	0.376	2.37619	0.00806009	0.00129674			uncharacterized protein LOC114242367 [Bombyx mandarina]
BMSK10025691	0	0	0	0	0.06	0.06	0.14	0.086	2.37492	0.0495867	0.0124658		GO:0003964,GO:0006313	endonuclease and reverse transcriptase-like protein [Bombyx mori]
BMSK10019647	0.26	0.32	0.1	0.226	0.99	1.4	1.59	1.326	2.36982	8.85749e-09	2.91562e-10			hypothetical protein evm_000800 [Chilo suppressalis]
BMSK10013248	2.1	1.54	1.69	1.776	8.69	7.91	8.71	8.436	2.36807	9.4437e-30	7.86419e-32	K08145	GO:0016021,GO:0005886,GO:0015574,GO:0015771	facilitated trehalose transporter Tret1-like [Bombyx mori]
BMSK10008046	0.59	1.05	0.8	0.813	7.32	1.55	3.81	4.226	2.36019	0.000199983	1.65435e-05	K18741		zinc finger protein NANOS-O isoform X1 [Bombyx mori]
BMSK10013118	6.71	5.21	6.41	6.11	44.93	15.01	31.94	30.626	2.35379	1.67549e-07	6.58139e-09			trypsin [Bombyx mori]
BMSK10029430	0.12	0.23	0.1	0.15	0.47	0.85	0.83	0.716	2.34117	8.29273e-08	3.17272e-09			striatin-interacting protein 1 [Bombyx mandarina]
BMSK10015554	5.44	6.01	4.81	5.42	23.62	19.27	21.91	21.6	2.34079	8.89079e-40	5.16866e-42			uncharacterized protein LOC101739891 isoform X3 [Bombyx mori]
BMSK10010533	1.38	1.47	1.48	1.443	9.92	4.55	7.99	7.486	2.33509	3.09884e-11	7.93639e-13			uncharacterized protein LOC101744658 [Bombyx mori]
BMSK10012931	5.01	3.65	4.48	4.38	25.24	14.6	22.19	20.676	2.32886	9.48055e-14	1.90669e-15			uncharacterized protein LOC101738418 [Bombyx mori]
BMSK10002330	4.29	4.23	3.73	4.083	28.28	7.95	19.38	18.536	2.32771	1.65785e-06	8.05705e-08	K15464	GO:0005737,GO:0030425,GO:0005783,GO:0031307,GO:0031966,GO:0005741,GO:0005739,GO:0005635,GO:0005654,GO:0005634,GO:0014069,GO:0051020,GO:0042802,GO:0046982,GO:0042803,GO:0006915,GO:0048102,GO:0000422,GO:0050873,GO:0010659,GO:0008219,GO:0071279,GO:0070301,GO:0071456,GO:0071260,GO:0021987,GO:0051607,GO:0008626,GO:1990144,GO:0043653,GO:0097345,GO:0035694,GO:0043066,GO:0060548,GO:0045837,GO:0010637,GO:…	uncharacterized protein LOC112055225 [Bicyclus anynana]
BMSK10005131	3.49	2.3	2.66	2.816	4.01	24.19	16.93	15.043	2.31978	3.02043e-05	1.96474e-06	K01302	GO:0005737,GO:0005783,GO:0005615,GO:0005794,GO:0005764,GO:0004180,GO:0046872,GO:0070573,GO:0042803,GO:0043171,GO:0006508,GO:0006590,GO:0042246	carboxypeptidase Q [Bombyx mori]
BMSK10003542	5.31	4.93	5.03	5.09	34.52	14.68	21.82	23.673	2.31876	5.91671e-10	1.69195e-11	K00665	GO:0005737,GO:0005829,GO:0042587,GO:0005794,GO:0042470,GO:0005739,GO:0005886,GO:0008659,GO:0047451,GO:0102131,GO:0102132,GO:0004316,GO:0004315,GO:0004313,GO:0004314,GO:0008144,GO:0047117,GO:0004312,GO:0042802,GO:0016295,GO:0070402,GO:0004320,GO:0016296,GO:0031177,GO:0042803,GO:0006084,GO:0048468,GO:0071353,GO:0090557,GO:0008611,GO:0006633,GO:0030879,GO:0030224,GO:0030223,GO:0009888	fatty acid synthase [Bombyx mandarina]
BMSK10004377	0	0.03	0.04	0.023	0.04	0.18	0.1	0.106	2.30985	0.0270363	0.00575815			transposase [Bombyx mandarina]
BMSK10011517	0.12	0.18	0.14	0.146	0.77	0.54	0.85	0.72	2.30782	0.000458627	4.32361e-05		GO:0005576,GO:0016298,GO:0044255,GO:0007586,GO:0016042	lipase 1-like [Bombyx mori]
BMSK10000757	0.63	1.4	0.82	0.95	6.23	3.38	4.94	4.85	2.30628	0.000994785	0.000106051			Transposable element Tc3 transposase [Eumeta japonica]
BMSK10026314	1.23	1.14	1.26	1.21	6.76	4.03	5.97	5.586	2.28897	2.24972e-10	6.22125e-12			hypothetical protein B5X24_HaOG213104 [Helicoverpa armigera]
BMSK10021742	3.37	2.29	2.71	2.79	18.71	9.12	15.8	14.543	2.28786	1.28171e-09	3.83636e-11		GO:0003964,GO:0006313	reverse transcriptase [Bombyx mori]
BMSK10014207	0.12	0.09	0.13	0.113	0.48	0.43	0.69	0.533	2.28775	7.53681e-08	2.86575e-09		GO:0003964	endonuclease and reverse transcriptase-like protein [Bombyx mori]
BMSK10023738	0.06	0.05	0.03	0.046	0.25	0.29	0.18	0.24	2.27997	0.0114356	0.00197825			uncharacterized protein LOC110386615 [Bombyx mori]
BMSK10018919	0.06	0.06	0.12	0.08	0.67	0.5	0.56	0.576	2.27602	0.0165584	0.00312612	K12174		ubiquitin-associated domain-containing protein 1 [Bombyx mandarina]
BMSK10019599	0.33	0.18	0.34	0.283	1.04	1.38	1.45	1.29	2.26591	1.50455e-12	3.34502e-14			transposase [Bombyx mandarina]
BMSK10006332	2.99	2.92	2.51	2.806	17.08	7.46	13.1	12.546	2.26163	4.51869e-10	1.27087e-11		GO:0005694,GO:0005634,GO:0003682,GO:0003677,GO:0003700,GO:0046982,GO:0042803,GO:0045893,GO:0042594,GO:0038202	cAMP-responsive element-binding protein-like 2 [Eumeta japonica]
BMSK10001109	6.69	8.86	6.78	7.443	56.23	13.21	34.18	34.54	2.25192	1.7782e-05	1.08405e-06	K00500	GO:0005506,GO:0004505,GO:0004510,GO:0006726,GO:0006559,GO:0007616,GO:0042427,GO:0006571	phenylalanine hydroxylase isoform X1 [Bombyx mori]
BMSK10021697	0.1	0.09	0.05	0.08	0.45	0.27	0.38	0.366	2.24363	0.00378553	0.000522521			uncharacterized protein LOC111358170 [Spodoptera litura]
BMSK10011837	3.5	4.43	3.23	3.72	27.46	10.14	18.76	18.786	2.23814	3.50676e-08	1.27554e-09			RING finger protein nhl-1 [Bombyx mori]
BMSK10006352	0.25	0.25	0.2	0.233	1.1	0.9	1.01	1.003	2.22588	2.16177e-14	4.17783e-16			uncharacterized protein LOC111355114 [Spodoptera litura]
BMSK10009676	0.61	0.44	0.31	0.453	3.17	1.05	2.27	2.163	2.22459	0.000243904	2.0905e-05		GO:0005576,GO:0060179,GO:0042438,GO:0007275	uncharacterized protein LOC101738082 [Bombyx mori]
BMSK10008866	9.3	13.23	11.62	11.383	75.19	31.2	44.63	50.34	2.22183	1.76891e-07	7.03172e-09		GO:0047936	uncharacterized protein LOC101746550 [Bombyx mori]
BMSK10001275	0.27	0.24	0.1	0.203	1.25	0.48	1.07	0.933	2.21811	6.52951e-05	4.64232e-06			uncharacterized protein LOC114251512 [Bombyx mandarina]
BMSK10016250	13.82	13.92	14.21	13.983	58.59	49.84	58.46	55.63	2.21119	2.39931e-56	9.61307e-59			reverse transcriptase [Bombyx mori]
BMSK10024425	0	0.09	0.09	0.06	0.54	0.18	0.4	0.373	2.20977	0.0489211	0.0122485	K14169		transposase [Bombyx mandarina]
BMSK10009711	6.97	6.15	6.56	6.56	86.96	38.32	66.91	64.063	2.2023	1.14197e-15	2.02755e-17	K03860		sodium-dependent nutrient amino acid transporter 1-like [Bombyx mori]
BMSK10009854	10.14	9.45	9.38	9.656	67.89	29.65	47.34	48.293	2.20174	1.62452e-10	4.41579e-12	K05330	GO:0030054,GO:0030659,GO:0030425,GO:0016021,GO:0043025,GO:0045211,GO:0005242,GO:0071260,GO:1990573,GO:0034765	reverse transcriptase [Bombyx mori]
BMSK10024906	1.18	0.92	0.72	0.94	3.55	3.24	4.04	3.61	2.20055	5.88531e-16	9.94062e-18	K01768	GO:0016021,GO:0005887,GO:0004016,GO:0005524,GO:0046872,GO:0007189,GO:0009190	adenylate cyclase type 7-like [Bombyx mandarina]
BMSK10014238	2.84	2.64	2.44	2.64	13.42	8.54	10.87	10.943	2.19203	2.87409e-17	4.24487e-19	K06101	GO:0000785,GO:0035097,GO:0005634,GO:0005700,GO:0032991,GO:0003682,GO:0035035,GO:0042054,GO:0046975,GO:0042800,GO:0042802,GO:0046872,GO:0048096,GO:0001700,GO:0097676,GO:0010452,GO:0051568,GO:0051567,GO:0034770,GO:0016571,GO:0061086,GO:0048477,GO:0018991,GO:0010628,GO:0006355	uncharacterized protein LOC101737263 [Bombyx mori]
BMSK10017340	0.09	0	0.06	0.05	0.35	0.26	0.41	0.34	2.18861	0.0117998	0.00206351			uncharacterized protein LOC101739142 [Bombyx mori]
BMSK10010130	0.23	0.3	0.22	0.25	1.05	0.98	1.2	1.076	2.18225	2.43582e-10	6.77413e-12	K01016	GO:0005737,GO:0004304,GO:0005496,GO:0050294,GO:0008210	sulfotransferase isoform X1 [Bombyx mori]
BMSK10010623	0.76	0.68	0.85	0.763	3.68	1.22	2.84	2.58	2.17971	0.000116566	8.88282e-06		GO:0051537,GO:0009055,GO:0071949,GO:0005506,GO:0004854	xanthine dehydrogenase/oxidase [Bombyx mori]
BMSK10028799	0.03	0.07	0.03	0.043	0.13	0.28	0.44	0.283	2.17752	0.0305427	0.00673289			uncharacterized protein LOC101740300 [Bombyx mori]
BMSK10015682	24.53	19.98	22.53	22.346	139.12	55.2	89.67	94.663	2.16827	7.1274e-08	2.69888e-09	K09699	GO:0005737,GO:0042645,GO:0005739,GO:0016407,GO:0043754,GO:0031405,GO:0031625	lipoamide acyltransferase component of branched-chain alpha-keto acid dehydrogenase complex, mitochondrial [Bombyx mori]
BMSK10008246	4.56	5.06	4.04	4.553	15.81	20.07	19.98	18.62	2.16566	4.95183e-69	1.51718e-71	K14445	GO:0016323,GO:0016021,GO:0005887,GO:0005886,GO:0015137,GO:0050833,GO:0015141,GO:0015746,GO:0008340,GO:0006848,GO:0010889,GO:0006814,GO:0015744	protein I'm not dead yet isoform X1 [Bombyx mori]
BMSK10004899	0.39	0.12	0.19	0.233	1.39	0.62	1.28	1.096	2.16091	0.000304612	2.68261e-05			organic cation transporter protein-like isoform X1 [Bombyx mori]
BMSK10026907	0.3	0.07	0.11	0.16	0.45	0.93	0.99	0.79	2.15607	0.00116094	0.000128507			uncharacterized protein LOC105842975 [Bombyx mori]
BMSK10021030	2.58	2.03	1.98	2.196	10.99	8.59	9.9	9.826	2.15284	3.13877e-22	3.42752e-24	K01194	GO:0016021,GO:0004555,GO:0005991	trehalase-2 isoform X1 [Bombyx mori]
BMSK10000629	0.03	0.05	0.04	0.04	0.26	0.11	0.15	0.173	2.14996	0.00742564	0.00117723		GO:0005737,GO:0005634,GO:0000943,GO:0004190,GO:0005524,GO:0003677,GO:0003887,GO:0008233,GO:0004540,GO:0003723,GO:0003964,GO:0004523,GO:0008270,GO:0015074,GO:0006310,GO:0032197	uncharacterized protein K02A2.6-like [Hyposmocoma kahamanoa]
BMSK10016389	2.64	4.84	3.64	3.706	21.72	9.58	15.46	15.586	2.14569	2.57411e-07	1.05157e-08		GO:0003964,GO:0006313	reverse transcriptase [Bombyx mori]
BMSK10006405	0.39	0	0.34	0.243	0.87	1.67	1.47	1.336	2.14517	0.0325236	0.00726664			endonuclease and reverse transcriptase-like protein [Bombyx mori]
BMSK10002281	0.42	0.47	0.35	0.413	2.67	0.84	1.83	1.78	2.14472	4.6227e-05	3.14862e-06			facilitated trehalose transporter Tret1 [Bombyx mori]
BMSK10013924	8.65	8.57	8.92	8.713	53.23	29.33	44.84	42.466	2.14152	2.7316e-12	6.24476e-14	K14999	GO:0005789,GO:0070330,GO:0020037,GO:0005506	cytochrome P450 [Bombyx mori]
BMSK10003829	0.03	0.06	0	0.03	0.03	0.2	0.34	0.19	2.13812	0.0420655	0.0100992		GO:0003964,GO:0006313	reverse transcriptase [Bombyx mori]
BMSK10017232	0.43	0.19	0.38	0.333	1.69	0.75	1.17	1.203	2.13227	0.000482298	4.59602e-05			pol polyprotein, partial [Bombyx mori]
BMSK10009513	3.34	3.58	2.92	3.28	17.16	22.71	24.62	21.496	2.13203	5.37887e-43	2.91572e-45			testis-expressed protein 2 isoform X1 [Bombyx mandarina]
BMSK10008662	0.84	0.92	0.64	0.8	5.27	1.7	3.8	3.59	2.13034	2.40204e-05	1.52097e-06	K19572	GO:0005615,GO:0004000,GO:0031685,GO:0008201,GO:0043394,GO:0008270,GO:0006154	reverse transcriptase [Bombyx mori]
BMSK10021504	11.7	12.01	9.54	11.083	53.97	35.77	50.14	46.626	2.12944	5.89751e-17	8.94194e-19		GO:0003964,GO:0006313	endonuclease and reverse transcriptase-like protein [Bombyx mori]
BMSK10025665	2.03	2.14	2.07	2.08	6.46	13.3	9.1	9.62	2.11424	5.94507e-16	1.00883e-17		GO:0019013,GO:0004190,GO:0003677,GO:0003887,GO:0004170,GO:0003723,GO:0003964,GO:0004523,GO:0039660,GO:0008270,GO:0015074,GO:0006310,GO:0075713,GO:0046718,GO:0044826	uncharacterized protein LOC114250970 [Bombyx mandarina]
BMSK10009255	0.21	0.24	0.08	0.176	0.8	1.15	0.44	0.796	2.11092	0.00208711	0.00025972			reverse transcriptase [Bombyx mori]
BMSK10009190	0.31	0.29	0.28	0.293	1.38	1.19	1.01	1.193	2.10452	8.71226e-07	3.98345e-08			uncharacterized protein LOC114243288 [Bombyx mandarina]
BMSK10009666	10.36	6.64	7.17	8.056	29.05	32.02	35.96	32.343	2.10192	7.15791e-17	1.09654e-18			uncharacterized protein LOC101736844 [Bombyx mori]
BMSK10026235	1.06	1.91	1.35	1.44	11.83	5.93	8.86	8.873	2.10108	1.20599e-11	2.93706e-13		GO:0005634,GO:0003677,GO:0003700,GO:0046872,GO:0002118,GO:0016199,GO:0007417,GO:0021954,GO:0007620,GO:0048813,GO:0008049,GO:0016543,GO:0016544,GO:0048065,GO:0045433,GO:0016545,GO:0060179,GO:0046661,GO:0007617,GO:0048047,GO:0007275,GO:0007517,GO:0044719,GO:0006357,GO:0007530	zinc finger and BTB domain-containing protein 49-like isoform X1 [Bombyx mandarina]
BMSK10025388	6.29	6.3	5.83	6.14	35.2	14.22	22.94	24.12	2.10011	1.10922e-07	4.31349e-09			insulin receptor isoform X1 [Bombyx mori]
BMSK10019596	0.57	0.44	0.38	0.463	2.62	1.05	2.05	1.906	2.09561	5.98873e-06	3.25101e-07	K08827	GO:0005634,GO:0005524,GO:0004672,GO:0004674,GO:0006468	dual specificity protein kinase KNS1 [Bombyx mori]
BMSK10008227	1.81	1.73	1.5	1.68	8.77	4.02	7.22	6.67	2.08841	1.70792e-08	5.90371e-10			histone-lysine N-methyltransferase SETMAR-like [Corapipo altera]
BMSK10005257	0.02	0.04	0.04	0.033	0.29	0.08	0.22	0.196	2.08476	0.0368051	0.00849794			myosin heavy chain, striated muscle-like isoform X5 [Ostrinia furnacalis]
BMSK10015879	3.66	3.66	3.9	3.74	19.79	9.71	14.98	14.826	2.08385	2.88512e-09	8.95296e-11		GO:0030176,GO:0030173,GO:0016021,GO:0005887,GO:0047493,GO:0033188,GO:0046513,GO:0007030,GO:0060305,GO:2000303,GO:0030148,GO:0006686	sphingomyelin synthase-related 1 [Bombyx mori]
BMSK10017134	0.64	0.59	0.57	0.6	3.67	0.78	2.75	2.4	2.07284	0.00213838	0.000267276		GO:0003676,GO:0008270,GO:0015074	hypothetical protein evm_010953 [Chilo suppressalis]
BMSK10015602	0.69	1.11	0.78	0.86	3.3	2.66	4.14	3.366	2.05407	5.64135e-09	1.79492e-10		GO:0003964,GO:0006313	hypothetical protein evm_012475 [Chilo suppressalis]
BMSK10004696	0	0.14	0.12	0.086	0.36	0.38	0.47	0.403	2.05275	0.0145104	0.00265721			reverse transcriptase [Bombyx mori]
BMSK10018189	0.54	0.35	0.38	0.423	4.21	0.33	2.18	2.24	2.04381	0.0143354	0.00261841		GO:0003964,GO:0006313	reverse transcriptase [Bombyx mori]
BMSK10006106	8.74	6.18	6.27	7.063	22.83	34.84	33.2	30.29	2.02737	5.22624e-15	9.68963e-17		GO:0005576,GO:0004181,GO:0008270	zinc carboxypeptidase-like [Bombyx mandarina]
BMSK10023303	1.29	3.29	4	2.86	21.02	4.81	11.9	12.576	2.01452	0.00897759	0.00147264	K20701		uncharacterized protein LOC101738751 [Bombyx mori]
BMSK10006606	0.15	0.11	0.12	0.126	0.61	0.23	0.47	0.436	2.01037	0.00112187	0.000123213			RIB43A-like with coiled-coils protein 2 [Bombyx mori]
BMSK10015245	1.88	1.11	1.15	1.38	3.96	6.09	5.27	5.106	2.0096	3.43353e-14	6.74352e-16	K08145	GO:0016021,GO:0005886,GO:0015574,GO:0015771	putative sugar transporter protein 5 isoform X1 [Bombyx mori]
BMSK10004543	4.15	4.36	5.71	4.74	14.34	23.44	16.47	18.083	2.00873	2.54003e-12	5.74695e-14		GO:0003964,GO:0006313	reverse transcriptase [Bombyx mori]
BMSK10017640	2.05	1.61	1.53	1.73	10.21	4.89	6.38	7.16	2.00761	9.29101e-08	3.57655e-09			uncharacterized protein LOC101742772 isoform X1 [Bombyx mori]
BMSK10028901	257.93	219.44	237.56	238.31	728.87	1018.04	910.08	885.663	1.98847	1.78116e-40	1.02149e-42	K11140	GO:0031225,GO:0005886,GO:0004177,GO:0008237,GO:0008270	Membrane alanyl aminopeptidase [Papilio xuthus]
BMSK10018402	0.09	0.15	0.24	0.16	0.32	0.2	0.35	0.29	1.98693	0.00012329	9.44362e-06			uncharacterized protein LOC106129371 [Amyelois transitella]
BMSK10028137	0.25	0.19	0.14	0.193	1.13	0.36	0.88	0.79	1.98394	0.00296693	0.000391115	K18741	GO:0005737,GO:0005634,GO:0000932,GO:0048471,GO:0003729,GO:0008270,GO:0030154,GO:0030718,GO:0006402,GO:0007275,GO:0045835,GO:0017148,GO:1900153,GO:0007283	nanos-like protein [Bombyx mori]
BMSK10003953	0.12	0.25	0.14	0.17	0.76	0.39	0.81	0.653	1.9799	0.00100886	0.000107869		GO:0005737,GO:0005634,GO:0000943,GO:0004190,GO:0005524,GO:0003677,GO:0003887,GO:0008233,GO:0004540,GO:0003723,GO:0003964,GO:0004523,GO:0008270,GO:0015074,GO:0006310,GO:0032197	blastopia polyprotein [Lasius niger]
BMSK10006105	11.72	6.6	9.1	9.14	11.77	58.88	40.73	37.126	1.97778	0.000165432	1.32044e-05	K19283	GO:0005615,GO:0005886,GO:0012506,GO:0008253,GO:0003993,GO:0052642,GO:0016791,GO:0042131,GO:0046085,GO:0016311,GO:0060168,GO:0051930,GO:0006772	prostatic acid phosphatase isoform X1 [Bombyx mori]
BMSK10012413	10.62	10.09	10.94	10.55	55.51	24.93	35.38	38.606	1.97633	4.85991e-07	2.11134e-08			uncharacterized protein LOC101742877, partial [Bombyx mori]
BMSK10009969	11.18	10.09	9.84	10.37	58.78	16.29	38.05	37.706	1.96878	7.1593e-05	5.15757e-06			solute carrier family 25 member 38-B isoform X2 [Bombyx mori]
BMSK10023925	4.17	4.17	3.48	3.94	22.28	6.37	15.17	14.606	1.95806	7.03021e-05	5.03144e-06		GO:0005739,GO:0016597,GO:0004838,GO:0030170,GO:0006103,GO:0009058,GO:0006520,GO:0006536,GO:0006559,GO:0051384,GO:0046689,GO:0014070,GO:0006979,GO:0006572	tyrosine aminotransferase [Bombyx mori]
BMSK10016291	28.83	29.27	23.47	27.19	127.52	62.11	100.1	96.576	1.95534	1.02022e-08	3.39032e-10			uncharacterized protein LOC114250641 [Bombyx mandarina]
BMSK10014003	18.08	17.94	19.65	18.556	93.67	47.3	62.33	67.766	1.95019	8.50792e-09	2.77381e-10	K00008	GO:0003939,GO:0008270	reverse transcriptase [Bombyx mori]
BMSK10001095	4.38	4.05	3.88	4.103	18.27	11.26	15.86	15.13	1.94785	1.34833e-12	2.98711e-14			proton-coupled amino acid transporter 1 [Bombyx mori]
BMSK10001514	2.22	3.11	2.31	2.546	10.37	7.47	9.13	8.99	1.94734	5.45342e-10	1.54233e-11			egg protein 80 [Bombyx mori]
BMSK10001312	0.27	0.84	0.49	0.533	2.2	1.6	1.91	1.903	1.94615	0.000227587	1.93098e-05			uncharacterized protein LOC101740511 [Bombyx mori]
BMSK10020970	0.04	0.05	0.08	0.056	0.34	0.1	0.27	0.236	1.94571	0.019713	0.00389955			hypothetical protein evm_013415 [Chilo suppressalis]
BMSK10006566	0.2	0.33	0.23	0.253	1.06	1.53	1.07	1.22	1.94466	6.38083e-07	2.8523e-08	K19910	GO:0070382,GO:0016021,GO:0005886,GO:0098793,GO:0030658,GO:0005509,GO:0005544,GO:0030276,GO:0005546,GO:0001786,GO:0046982,GO:0042803,GO:0000149,GO:0019905,GO:0017156,GO:0071277,GO:0007268,GO:0045956,GO:0017158,GO:0014059,GO:0007608,GO:0016192	hypothetical protein B5X24_HaOG213558 [Helicoverpa armigera]
BMSK10022410	0.07	0.09	0.07	0.076	0.51	0.16	0.37	0.346	1.93917	0.0240489	0.00499342			uncharacterized protein LOC114250565 [Bombyx mandarina]
BMSK10010526	9.85	8.36	9.12	9.11	48.25	18.92	30.94	32.703	1.9378	1.94673e-06	9.57384e-08		GO:0005777,GO:0051537,GO:0009055,GO:0071949,GO:0050660,GO:0005506,GO:0043546,GO:0004854,GO:0009115	xanthine dehydrogenase [Bombyx mori]
BMSK10020675	0.13	0.09	0.06	0.093	0.17	0.27	0.37	0.27	1.93102	0.0245965	0.00513417			uncharacterized protein LOC101743499 [Bombyx mori]
BMSK10001661	24.68	21.47	20.19	22.113	100.86	41.99	75.63	72.826	1.92883	1.13584e-06	5.2915e-08			MICAL-like protein 1 isoform X1 [Bombyx mori]
BMSK10024969	107.95	119.33	99.24	108.84	561.59	190.94	395.87	382.8	1.92635	1.17475e-05	6.8848e-07	K08145	GO:0005887,GO:0005886,GO:0005351,GO:0015574,GO:0015771	facilitated trehalose transporter Tret1 isoform X1 [Bombyx mori]
BMSK10028469	28.07	33.87	30.09	30.676	156.86	62.92	107.04	108.94	1.92586	1.27992e-06	6.02301e-08	K18592	GO:0005615,GO:0005887,GO:0005886,GO:0036374,GO:0102953,GO:0103068,GO:0000048,GO:0016755,GO:0007568,GO:0006520,GO:0034599,GO:0019344,GO:0006536,GO:0006750,GO:0006751,GO:0006749,GO:0031179,GO:0002682,GO:0050727,GO:0032355,GO:0032496,GO:0034612,GO:0007283,GO:0031638	gamma-glutamyltranspeptidase 1 isoform X1 [Bombyx mori]
BMSK10012124	2.77	2.53	2.37	2.556	8.3	9.43	9.02	8.916	1.92392	5.08881e-37	3.2782e-39		GO:0005576	uncharacterized protein LOC114239759 [Bombyx mandarina]
BMSK10003948	1.85	2.38	1.63	1.953	7.15	5.51	7.34	6.666	1.92338	1.29441e-18	1.83041e-20			MATH and LRR domain-containing protein PFE0570w-like [Bombyx mandarina]
BMSK10027487	0.26	0.31	0.39	0.32	0.08	3.7	2.31	2.03	1.92237	0.0439755	0.0107125	K00699	GO:0005789,GO:0016021,GO:0015020	reverse transcriptase [Bombyx mori]
BMSK10021879	0.4	0.52	0.72	0.546	2.8	1.52	2.69	2.336	1.92207	3.80953e-06	1.96627e-07			O-acyltransferase like protein [Bombyx mori]
BMSK10003746	7.61	8.45	8.7	8.253	16.46	6.86	11.76	11.693	1.91558	2.06106e-06	1.0217e-07			flocculation protein FLO11-like [Bombyx mandarina]
BMSK10015882	18.5	19.25	20.28	19.343	103.6	36.2	65.9	68.566	1.91422	1.22989e-05	7.24658e-07			uncharacterized protein LOC101738706 isoform X1 [Bombyx mori]
BMSK10023385	0.22	0.32	0.26	0.266	1.13	0.6	1.26	0.996	1.90889	0.000811139	8.34528e-05		GO:0009986,GO:0005925,GO:0008305,GO:0071438,GO:0030027,GO:0042470,GO:0016020,GO:0055037,GO:0032587,GO:0046872,GO:0046982,GO:0038023,GO:0033627,GO:0007160,GO:0071404,GO:0007229,GO:1903078,GO:0031623,GO:0010710	integrin beta pat-3-like [Bombyx mandarina]
BMSK10029427	3.41	3.86	3.7	3.656	14.02	13.84	13.58	13.813	1.9088	1.49865e-21	1.71893e-23			uncharacterized protein LOC101743820 [Bombyx mori]
BMSK10005727	0.1	0.29	0.25	0.213	0.56	1.19	0.61	0.786	1.90866	0.00195677	0.00024058		GO:0004519,GO:0046872,GO:0003676,GO:0003964	reverse transcriptase [Bombyx mori]
BMSK10008961	9.08	8.89	7.85	8.606	48.6	20.45	35.05	34.7	1.90747	2.64016e-07	1.0827e-08	K00318	GO:0005759,GO:0005739,GO:0071949,GO:0004657,GO:0006537,GO:0007626,GO:0042331,GO:0006562,GO:0010133	HIRA-interacting protein 3-like isoform X1 [Bombyx mandarina]
BMSK10022879	0.2	0.13	0.27	0.2	1.03	0.58	1.07	0.893	1.90488	0.0455476	0.0111897			hypothetical protein EVAR_43621_1 [Eumeta japonica]
BMSK10009316	0.02	0.12	0.16	0.1	0.39	0.44	0.38	0.403	1.90357	0.0122445	0.00216339		GO:0005737,GO:0005634	endonuclease-reverse transcriptase [Bombyx mori]
BMSK10017603	7.33	5.23	6.1	6.22	21.21	22.39	20.66	21.42	1.902	1.16792e-22	1.26619e-24	K13356	GO:0005779,GO:0005778,GO:0005777,GO:0102965,GO:0080019,GO:0008611,GO:0035336,GO:0010025	putative fatty acyl-CoA reductase CG5065 [Bombyx mori]
BMSK10020426	9.46	11.37	11.66	10.83	66.3	28.1	42.65	45.683	1.89319	8.52528e-07	3.88794e-08			uncharacterized protein LOC101739712 [Bombyx mori]
BMSK10011308	4.1	3.71	4.67	4.16	16.66	12.6	13.88	14.38	1.89231	9.01491e-11	2.39191e-12		GO:0050660,GO:0050131	uncharacterized protein LOC101744754 [Bombyx mori]
BMSK10023928	7.33	5.51	5.25	6.03	39.52	36.55	37.89	37.986	1.88779	3.78082e-25	3.6237e-27	K14711	GO:0005887,GO:0005385,GO:0006882,GO:0055113,GO:0010043,GO:0071578,GO:0006829	zinc transporter ZIP10 [Bombyx mori]
BMSK10003504	0.35	0.22	0.24	0.27	1.32	0.44	1.04	0.933	1.88403	0.00112352	0.000123483		GO:0001917,GO:0052650,GO:0004745,GO:0110095,GO:0042572,GO:0007601	retinol dehydrogenase 11 [Bombyx mori]
BMSK10002191	0.57	0.81	0.58	0.653	3.31	1.41	2.08	2.266	1.88264	2.30419e-05	1.44634e-06	K08451	GO:0016324,GO:0009986,GO:0005829,GO:0070062,GO:0016021,GO:0005887,GO:0005886,GO:0004930,GO:0007189,GO:0007166,GO:0007186,GO:0007283	adhesion G-protein coupled receptor G2 [Bombyx mori]
BMSK10022224	0.29	0.19	0.11	0.196	0.61	0.62	0.81	0.68	1.88075	0.00535789	0.000794696			uncharacterized protein LOC114252765 [Bombyx mandarina]
BMSK10017636	1.43	0.85	1.26	1.18	5.75	2.71	3.86	4.106	1.88017	7.21046e-07	3.24015e-08			TRAS3 [Bombyx mori]
BMSK10030114	5.37	2.61	3.92	3.966	13.24	17.86	15.98	15.693	1.86053	5.88304e-13	1.24325e-14		GO:0004519,GO:0046872,GO:0003964,GO:0006310	TRAS3 [Bombyx mori]
BMSK10010531	1.07	0.87	1.22	1.053	4.17	3.4	3.93	3.833	1.85968	1.27097e-10	3.4148e-12			uncharacterized protein LOC101745240 isoform X1 [Bombyx mori]
BMSK10008416	0.43	0.34	0.23	0.333	1.29	0.83	1.42	1.18	1.85948	0.000231923	1.97324e-05			uncharacterized protein
BMSK10008115	12.85	21.13	17.85	17.276	68.27	45.21	57.86	57.113	1.84841	8.74428e-10	2.55548e-11			uncharacterized protein LOC101743840 [Bombyx mori]
BMSK10005182	6.16	7.9	5.78	6.613	21.54	10.98	18.25	16.923	1.84196	6.29129e-07	2.80733e-08			reverse transcriptase, partial [Bombyx mori]
BMSK10024180	2.42	1.47	1.78	1.89	4.69	7.86	6.9	6.483	1.8406	2.79503e-07	1.1506e-08		GO:0042302	cuticular protein RR-2 motif 58 precursor [Bombyx mori]
BMSK10016572	3.1	1.47	2.27	2.28	2.91	12.38	10.01	8.433	1.83733	0.000658443	6.55387e-05			uncharacterized protein LOC101736744 [Bombyx mori]
BMSK10007745	8.39	6.53	7.38	7.433	28.23	20.04	24.99	24.42	1.83683	6.41316e-12	1.51651e-13		GO:0016021,GO:0055085	putative amine transporter isoform X1 [Bombyx mori]
BMSK10026817	2.64	3.42	2.69	2.916	12.5	6.31	10.1	9.636	1.83478	1.53005e-07	5.99809e-09		GO:0004190,GO:0004519,GO:0003676,GO:0003964,GO:0015074	homeobox protein Hox-A1-like [Bombyx mandarina]
BMSK10029601	45.57	47.6	47.63	46.933	269.04	104.04	163.76	178.946	1.83256	5.81562e-06	3.13876e-07			bifunctional purine biosynthesis protein PURH [Bombyx mori]
BMSK10020388	0.93	0.58	1.12	0.876	3.53	2.63	3.76	3.306	1.82808	2.47554e-05	1.5714e-06		GO:0005789,GO:0020037,GO:0005506,GO:0004497,GO:0016705	uncharacterized protein LOC101744633 [Bombyx mori]
BMSK10028836	1.64	2.27	1.57	1.826	12.61	1.2	7.36	7.056	1.82561	0.0142641	0.00260316		GO:0004190,GO:0004519,GO:0003676,GO:0003964,GO:0015074	uncharacterized protein LOC106720343 [Papilio machaon]
BMSK10020359	0.31	0.29	0.38	0.326	2.28	0.64	1.51	1.476	1.82355	0.00270592	0.000351818	K00799	GO:0005737,GO:0005576,GO:0004364,GO:0006749	glutathione S-transferase epsilon 2 [Bombyx mori]
BMSK10019002	1.53	1.71	1.44	1.56	6.77	3.75	5.9	5.473	1.82322	2.38087e-08	8.41694e-10		GO:0080030	esterase FE4-like [Bombyx mori]
BMSK10002793	1.83	1.33	1.25	1.47	9.07	3	4.52	5.53	1.82275	0.000923489	9.72896e-05		GO:0005576,GO:0016020,GO:0052689,GO:0016042	laminin subunit alpha-like [Bombyx mandarina]
BMSK10022027	36.22	37.28	36.69	36.73	159.91	95.85	121.96	125.906	1.81896	2.03308e-11	5.11105e-13			uncharacterized protein LOC101742334 isoform X1 [Bombyx mori]
BMSK10004452	10.31	10.03	9.31	9.883	37.67	26.49	30.14	31.433	1.81659	1.05256e-13	2.12513e-15			reverse transcriptase [Bombyx mori]
BMSK10004907	1.66	1.47	1.02	1.383	3.46	2.56	3.27	3.096	1.81178	1.63359e-06	7.87986e-08		GO:0009986,GO:0005737,GO:0070062,GO:0005576,GO:0005615,GO:0005887,GO:0098793,GO:0045202,GO:0003824,GO:0008201,GO:0016787,GO:0042043,GO:0038023,GO:0004771,GO:0004806,GO:0006707,GO:0009062,GO:0030299,GO:0044258,GO:0044241,GO:0006629,GO:0050804,GO:0007158,GO:0030157,GO:0097104,GO:0097105,GO:0018350,GO:0048488	esterase FE4-like [Bombyx mandarina]
BMSK10013530	33.36	33.43	31.19	32.66	144.61	82.57	112.22	113.133	1.80754	2.72734e-09	8.42049e-11			reverse transcriptase [Bombyx mori]
BMSK10015555	5.29	4.56	4.63	4.826	15.19	13.92	15.4	14.836	1.80698	6.69945e-19	9.15786e-21	K14071	GO:0016021,GO:0005886,GO:0004995	neuropeptide receptor A23 [Bombyx mori]
BMSK10003701	20.23	25.63	26.98	24.28	111.9	51.3	73.42	78.873	1.7987	5.13344e-06	2.73025e-07	K09385	GO:0005634,GO:0003700,GO:0043565,GO:0007367	fork head domain transcription factor slp2-like [Bombyx mandarina]
BMSK10001474	8.01	13.21	8.46	9.893	39.3	21.8	34.48	31.86	1.79785	1.53832e-06	7.38402e-08		GO:0005509,GO:0019722	reverse transcriptase [Bombyx mori]
BMSK10028342	0.54	0.38	0.59	0.503	1.56	1.33	2.2	1.696	1.79619	0.0135562	0.00243136		GO:0005634,GO:0003677,GO:0015074,GO:0006313	transposase [Bombyx mori]
BMSK10000023	0.81	1.37	0.62	0.933	2.92	1.79	2.45	2.386	1.7898	5.11324e-05	3.51889e-06		GO:0000943,GO:0004190,GO:0005524,GO:0003676,GO:0008270,GO:0015074	Yokozuna [Bombyx mori]
BMSK10024680	0.09	0.2	0.12	0.136	0.52	0.64	0.25	0.47	1.78254	0.0145466	0.00266622		GO:0003964,GO:0006313	reverse transcriptase [Bombyx mori]
BMSK10028813	2.45	1.89	1.78	2.04	6.8	5.81	6.33	6.313	1.771	6.13129e-12	1.44022e-13		GO:0005576,GO:0050660,GO:0016614	glucose dehydrogenase [FAD, quinone] isoform X1 [Bombyx mori]
BMSK10003231	1.14	0.98	1.05	1.056	4.33	2.5	3.28	3.37	1.76662	5.30936e-06	2.83216e-07	K14388	GO:0016324,GO:0070062,GO:0016021,GO:0005886,GO:0015129,GO:0005343,GO:0006811	sodium-coupled monocarboxylate transporter 2 [Bombyx mori]
BMSK10023342	5.81	5.78	5.89	5.826	26.44	10.6	18.33	18.456	1.76464	1.67013e-05	1.01292e-06	K08814	GO:0005737,GO:0005856,GO:0005634,GO:0031434,GO:0004860,GO:0008134,GO:0031625,GO:0055106,GO:0043433,GO:0045599,GO:0045081,GO:0032436,GO:0051443,GO:0006468,GO:0043405	tribbles homolog 2 [Bombyx mori]
BMSK10022316	0.34	0.48	0.62	0.48	1.96	1.24	1.54	1.58	1.76184	0.00053155	5.14053e-05			lysozyme-like isoform X2 [Bombyx mori]
BMSK10008764	0.36	0.46	0.36	0.393	0.81	1.18	1.08	1.023	1.75619	7.35451e-10	2.12044e-11			armadillo repeat-containing protein 2 isoform X1 [Bombyx mori]
BMSK10019171	0.84	1.28	1.17	1.096	5.5	1.87	3.41	3.593	1.75619	0.000239876	2.0522e-05		GO:0005604,GO:0005938,GO:0030054,GO:0005913,GO:0032154,GO:0062023,GO:0005576,GO:0005509,GO:0050839,GO:0005201,GO:0042803,GO:0038023,GO:0007049,GO:0051301,GO:0007157,GO:0007156,GO:0009617	uncharacterized protein LOC114243933 isoform X1 [Bombyx mandarina]
BMSK10012942	1.92	2.22	2.1	2.08	6.19	4.59	4.96	5.246	1.75042	5.51374e-05	3.84216e-06			UDP-glycosyltransferase UGT33R1 precursor [Bombyx mori]
BMSK10016097	62.56	59.39	57.65	59.866	290.94	97.68	188.93	192.516	1.74915	3.78294e-05	2.51126e-06	K14999	GO:0005789,GO:0020037,GO:0005506,GO:0004497,GO:0016705,GO:0031000,GO:0046680	protein transport protein Sec24A [Bombyx mori]
BMSK10017609	0.06	0.13	0.07	0.086	0.28	0.25	0.39	0.306	1.7467	0.0353896	0.00808492			uncharacterized protein LOC101740300 [Bombyx mori]
BMSK10006601	11.76	11.42	11.23	11.47	42.96	32.69	33.81	36.486	1.74298	1.07173e-15	1.87757e-17			uncharacterized protein LOC101744503 [Bombyx mori]
BMSK10026550	0.42	0.36	0.52	0.433	2.51	0.5	1.4	1.47	1.7411	0.0134109	0.00240213			uncharacterized protein LOC101739351 [Bombyx mori]
BMSK10030192	0.6	0.32	0.37	0.43	2.39	0.29	1.75	1.476	1.73721	0.0280174	0.00604855		GO:0005737,GO:0005634,GO:0000943,GO:0004190,GO:0005524,GO:0003677,GO:0003887,GO:0008233,GO:0004540,GO:0003723,GO:0003964,GO:0004523,GO:0008270,GO:0015074,GO:0006310,GO:0032197	uncharacterized protein LOC105391048 [Plutella xylostella]
BMSK10022978	60.25	43.82	57.59	53.886	197.87	109.03	136.85	147.916	1.73566	7.11302e-08	2.68785e-09			uncharacterized protein LOC101739953 [Bombyx mori]
BMSK10015705	2.74	2.83	2.94	2.836	13.66	4.11	9.1	8.956	1.73229	0.000634209	6.24294e-05			uncharacterized protein LOC114244765 [Bombyx mandarina]
BMSK10008495	0.29	0.42	0.31	0.34	1.21	0.76	1.2	1.056	1.73111	0.00294923	0.000388319			uncharacterized protein LOC110997789 [Pieris rapae]
BMSK10019112	1.15	0.91	1.07	1.043	4.94	1.75	3.22	3.303	1.73078	0.000860641	8.96468e-05	K03098	GO:0005737,GO:0022626,GO:0030425,GO:0005783,GO:0070062,GO:0005576,GO:0005615,GO:0043025,GO:0048471,GO:0015485,GO:0005319,GO:0007568,GO:0001525,GO:0007420,GO:0006006,GO:0006629,GO:1900016,GO:0051895,GO:0060588,GO:0071638,GO:0010642,GO:0042308,GO:0048662,GO:2000098,GO:2000405,GO:0014012,GO:0048678,GO:0042493,GO:0000302,GO:0042246	apolipoprotein D [Bombyx mori]
BMSK10026306	56.67	56.07	57.87	56.87	171.89	170.89	175.07	172.616	1.72553	3.30176e-39	1.94541e-41			reverse transcriptase [Bombyx mori]
BMSK10024810	0.18	0.06	0.03	0.09	0.23	0.35	0.35	0.31	1.72551	0.0448137	0.0109631		GO:0003964,GO:0006313	reverse transcriptase [Bombyx mori]
BMSK10015762	0.1	0.16	0.25	0.17	0.45	0.53	0.87	0.616	1.72491	0.0028117	0.000367118			uncharacterized protein LOC106708887 [Papilio machaon]
BMSK10007823	0.05	0.07	0.08	0.066	0.24	0.13	0.17	0.18	1.72229	0.00482175	0.000699265		GO:0000943,GO:0004190,GO:0004519,GO:0003676,GO:0003964,GO:0008270,GO:0015074	retrovirus-related Pol polyprotein from transposon TNT 1-94 [Danaus plexippus plexippus]
BMSK10022280	84.84	61.1	67.74	71.226	264.32	153.36	233.11	216.93	1.72187	3.07933e-08	1.11523e-09	K18644	GO:0005737,GO:0098794,GO:0008190,GO:0030371,GO:0019933,GO:0008286,GO:0007613,GO:0050804,GO:0045947,GO:0048167,GO:0035176,GO:0031929,GO:0006412	eukaryotic translation initiation factor 4E-binding protein 2 [Bombyx mori]
BMSK10017243	18.02	20.52	20.98	19.84	63.74	59.3	56.97	60.003	1.72174	9.5913e-22	1.08504e-23	K01365	GO:0005764,GO:0008234,GO:0030154,GO:0007275	fibroinase precursor [Bombyx mori]
BMSK10012739	0.14	0.07	0.06	0.09	0.13	0.44	0.32	0.296	1.71737	0.0435903	0.0105577			polyprotein, partial [Bombyx mori]
BMSK10023828	1.99	2.42	2.82	2.41	8.1	7.61	7.23	7.646	1.71554	2.61369e-11	6.63227e-13	K09374	GO:0005623,GO:0005634,GO:0005667,GO:0001228,GO:0000981,GO:0046872,GO:0000978,GO:0000977,GO:0001085,GO:0048839,GO:0021526,GO:0008045,GO:0043066,GO:0030182,GO:0021983,GO:0045944,GO:0021527,GO:0021520,GO:0021521	LIM/homeobox protein Lhx3 isoform X2 [Bombyx mandarina]
BMSK10000487	0.48	0.26	0.47	0.403	1.21	1.46	1.17	1.28	1.71392	1.64152e-06	7.93097e-08			hypothetical protein B5X24_HaOG204761 [Helicoverpa armigera]
BMSK10024774	88.8	97.95	102.41	96.386	393.34	183.14	267.98	281.486	1.71348	2.64509e-06	1.34239e-07	K00750	GO:0005536,GO:0008466,GO:0030145,GO:0042803,GO:0102751,GO:0005978	uncharacterized protein KIAA0754 [Bombyx mori]
BMSK10026491	19.6	11.9	19.68	17.06	48.71	51.47	57.52	52.566	1.71303	2.5164e-09	7.69017e-11			uncharacterized protein LOC101739396 [Bombyx mori]
BMSK10012928	0.8	0.93	0.58	0.77	2.9	1.5	2.72	2.373	1.71287	6.29266e-05	4.45909e-06			uncharacterized protein LOC101738020 [Bombyx mori]
BMSK10001684	0.03	0.03	0.03	0.03	0.25	0.05	0.11	0.136	1.71117	0.0439755	0.0107132			uncharacterized protein LOC114358976 [Ostrinia furnacalis]
BMSK10023773	48.61	47.78	42.07	46.153	194.4	80.71	144.61	139.906	1.71055	1.07232e-05	6.22549e-07		GO:0005758,GO:0005739,GO:1990050,GO:0030706,GO:0008345,GO:0007275,GO:0030432,GO:0015914,GO:0007283	slowmo [Bombyx mori]
BMSK10018010	0.55	0.43	0.37	0.45	1.56	1.24	1.26	1.353	1.70756	5.03563e-07	2.19955e-08		GO:0004519,GO:0046872,GO:0003964,GO:0006310	hypothetical protein B5X24_HaOG202399 [Helicoverpa armigera]
BMSK10002855	3.49	3.42	3	3.303	10.06	8.07	11	9.71	1.7027	2.43122e-13	4.94686e-15			kelch-like protein 10 [Bombyx mori]
BMSK10003098	18.61	15.64	15.89	16.713	121.63	31.28	78.05	76.986	1.69738	0.000379929	3.45932e-05	K15323		lipase 3 [Bombyx mori]
BMSK10012555	1.55	1.04	0.87	1.153	3.82	2.69	4.05	3.52	1.69674	0.000327511	2.91258e-05			chorion class CA protein ERA.2-like isoform X1 [Bombyx mori]
BMSK10017072	16.11	10.75	13.85	13.57	51.45	31.37	38.73	40.516	1.69228	1.72837e-07	6.84341e-09		GO:0005615,GO:0046872,GO:0006811,GO:0055072	transferrin [Bombyx mandarina]
BMSK10025036	5.22	4.87	4.14	4.743	16.8	14.64	17.43	16.29	1.69004	4.20472e-21	4.98793e-23			reverse transcriptase [Bombyx mori]
BMSK10001880	7.05	6.04	6.49	6.526	21.69	12.31	17.82	17.273	1.68948	1.91735e-07	7.63688e-09	K10720	GO:0005737,GO:0005783,GO:0005789,GO:0043231,GO:0035302,GO:0020037,GO:0005506,GO:0016712,GO:0008395,GO:0007298,GO:0006697,GO:0001700,GO:0042738,GO:0048477,GO:0006082,GO:0055114,GO:0006805	cytochrome P450 306a1 [Bombyx mandarina]
BMSK10002882	4.07	3.63	3.07	3.59	16.53	5.38	10.59	10.833	1.68915	0.000331317	2.95423e-05		GO:0016021,GO:0005886,GO:0048477,GO:0045938,GO:0007283,GO:0070328	protein cueball isoform X1 [Bombyx mandarina]
BMSK10000018	0.02	0.09	0.06	0.056	0.24	0.2	0.12	0.186	1.68851	0.0378998	0.00881619			reverse transcriptase [Bombyx mori]
BMSK10010857	0.09	0.2	0.1	0.13	0.29	0.34	0.65	0.426	1.67903	0.0333236	0.00749835			uncharacterized protein LOC113508909 [Trichoplusia ni]
BMSK10002183	5.92	6.23	5.71	5.953	15.7	19.85	19.58	18.376	1.66704	9.20458e-37	6.0742e-39	K15382	GO:0030659,GO:0005887,GO:0005886,GO:0032588,GO:0012506,GO:0008515,GO:0051119,GO:0071836	sugar transporter SWEET1 [Bombyx mori]
BMSK10006143	1.82	1.67	1.3	1.596	6.44	3.11	4.75	4.766	1.66644	6.55987e-06	3.59729e-07		GO:0005737,GO:0016021,GO:0016020,GO:0047408,GO:0047409,GO:0046485	lysoplasmalogenase [Bombyx mori]
BMSK10001779	1.37	1.21	1.19	1.256	6.91	2.48	4.73	4.706	1.66537	6.77746e-06	3.74976e-07			uncharacterized protein LOC114251553 [Bombyx mandarina]
BMSK10002084	44.63	53.3	44.2	47.376	156.88	112.78	140.28	136.646	1.6626	8.92426e-13	1.90698e-14		GO:0009986,GO:0070062,GO:0005887,GO:0031226,GO:0031902,GO:0005765,GO:0042470,GO:0032585,GO:0097487,GO:0016477,GO:0007166,GO:0007160,GO:0035646,GO:0048757,GO:0045807,GO:2001046,GO:0002092,GO:0015031,GO:1900746	endonuclease and reverse transcriptase-like protein [Bombyx mori]
BMSK10008104	11.2	7.72	8.66	9.193	16.24	34.78	32.31	27.776	1.66193	8.40267e-08	3.22139e-09			nose resistant to fluoxetine protein 6-like [Bombyx mandarina]
BMSK10003308	4.8	5.09	4.4	4.763	17.44	8.19	14.33	13.32	1.66013	5.68373e-06	3.04972e-07			arf-GAP with dual PH domain-containing protein 1 isoform X2 [Bombyx mori]
BMSK10015993	3.06	2.38	2.36	2.6	4.9	9.67	8.48	7.683	1.64714	6.22022e-09	1.98887e-10		GO:0005783,GO:0030176,GO:0102336,GO:0102337,GO:0102338,GO:0009922,GO:0102756,GO:0034626,GO:0019367,GO:0035338,GO:0006636,GO:0042761	elongation of very long chain fatty acids protein 4 [Bombyx mori]
BMSK10028241	0.86	1.15	0.86	0.956	2.86	2.46	2.39	2.57	1.63605	6.09931e-07	2.71687e-08			protein singed wings 2 [Bombyx mandarina]
BMSK10005647	0.15	0.41	0.32	0.293	0.83	1.03	0.92	0.926	1.63099	0.00430753	0.000607771	K09067	GO:0090575,GO:0005667,GO:0046982,GO:0000977,GO:0043565,GO:0008134,GO:0007417,GO:0061331,GO:0061382,GO:0007518,GO:0007400,GO:0030182,GO:0007422,GO:0045944,GO:0045893,GO:0050767,GO:0006357,GO:0007423,GO:0007419	achaete-scute-like protein [Bombyx mori]
BMSK10002715	0.21	0.19	0.19	0.196	0.53	0.42	0.56	0.503	1.63	0.00147076	0.000172045		GO:0020002,GO:0016021,GO:0019031,GO:0055036,GO:0039654	uncharacterized protein LOC101738890 [Bombyx mori]
BMSK10013613	1.16	0.68	0.81	0.883	2.95	1.73	2.57	2.416	1.62378	1.72066e-05	1.04627e-06		GO:0005634,GO:0003677,GO:0015074,GO:0006313	UPF0183 protein CG7083 [Bombyx mori]
BMSK10016061	11.21	11.67	9.34	10.74	31.55	25.04	32.23	29.606	1.62329	3.71114e-16	6.12255e-18	K20840		proton-coupled folate transporter [Bombyx mori]
BMSK10018430	0.16	0.12	0.14	0.14	0.64	0.16	0.5	0.433	1.62316	0.043349	0.0104804		GO:0003964,GO:0006313	Gag-like protein [Bombyx mori]
BMSK10004119	0.29	0.38	0.34	0.336	1.48	0.37	1.23	1.026	1.62273	0.0181093	0.00351543	K10718	GO:0019010,GO:0035049,GO:0006718,GO:0032259	juvenile hormone acid O-methyltransferase [Bombyx mori]
BMSK10006615	3.01	3.32	3.1	3.143	15.68	4.59	8.15	9.473	1.61732	0.0146731	0.00269623	K07297	GO:0016021,GO:0005886,GO:0046872,GO:0016500,GO:0038023,GO:0033211,GO:0019395,GO:0036099,GO:0042593,GO:0009755,GO:0032024,GO:0070328	adiponectin receptor protein [Bombyx mandarina]
BMSK10025899	7.14	4.37	6.29	5.933	21.82	16.98	19.12	19.306	1.61542	1.51197e-07	5.91533e-09		GO:0005887,GO:0031966,GO:0005886,GO:0005351,GO:0015149,GO:0098704	organic cation/carnitine transporter 7-like [Bombyx mandarina]
BMSK10019061	11.1	11.24	11.19	11.176	57.66	24.14	43.38	41.726	1.61225	9.47502e-06	5.3892e-07			eIF-2-alpha kinase GCN2 isoform X1 [Bombyx mori]
BMSK10015896	2.16	2.58	2.63	2.456	9.97	4.73	7.95	7.55	1.60602	2.31788e-05	1.4604e-06		GO:0005884,GO:0031463,GO:0005737,GO:0005829,GO:0005783,GO:0005815,GO:0030496,GO:0005654,GO:0097718,GO:0042803,GO:0008134,GO:0071353,GO:0042994,GO:0001701,GO:0043433,GO:0032436,GO:0043687,GO:0010499,GO:0016579,GO:0016567,GO:0045604,GO:0016032	kelch-like ECH-associated protein 1 isoform X1 [Bombyx mandarina]
BMSK10019296	2.59	2.66	2.53	2.593	3.32	10.73	9.09	7.713	1.60368	0.000174467	1.40352e-05		GO:0005737,GO:0005634,GO:0004122,GO:0004124,GO:0020037,GO:0046872,GO:0030170,GO:0006535,GO:0019343,GO:0050667,GO:0070814,GO:0019346	cystathionine beta-synthase [Bombyx mori]
BMSK10003608	0.45	0.64	1.25	0.78	2.26	2.66	2.01	2.31	1.603	0.0033159	0.000448059		GO:0003964,GO:0006313	endonuclease and reverse transcriptase-like protein [Bombyx mori]
BMSK10014774	0.71	0.56	0.61	0.626	1.33	2.67	1.78	1.926	1.59702	0.0316332	0.00704037			endonuclease and reverse transcriptase-like protein [Bombyx mori]
BMSK10024968	0.76	0.78	0.52	0.686	2.56	1.38	1.86	1.933	1.59616	0.000346313	3.10971e-05	K08145	GO:0016021,GO:0005886,GO:0015574,GO:0015771	facilitated trehalose transporter Tret1 [Bombyx mori]
BMSK10026922	1.72	2.54	2.06	2.106	8.27	4.7	4.81	5.926	1.59253	0.000154374	1.221e-05	K08024		hematopoietically-expressed homeobox protein HHEX homolog [Bombyx mori]
BMSK10008646	210.74	259.97	217.38	229.363	895.92	532.64	690.28	706.28	1.59247	2.69163e-12	6.13224e-14			probable ATP-dependent RNA helicase kurz [Bombyx mori]
BMSK10000386	0.92	1.19	0.93	1.013	3.69	2.53	2.69	2.97	1.59055	6.70052e-06	3.69275e-07	K04950	GO:0017071,GO:0030553,GO:0005222,GO:0005223,GO:0005221,GO:0006812,GO:0019934,GO:0001666	cyclic nucleotide-gated cation channel subunit A [Bombyx mandarina]
BMSK10014575	0.51	0.36	0.32	0.396	1.22	0.81	1.28	1.103	1.589	5.94978e-07	2.64092e-08		GO:0004519,GO:0003964	endonuclease and reverse transcriptase-like protein [Bombyx mori]
BMSK10029504	38.38	38.83	32.1	36.436	164.81	48.6	114.53	109.313	1.58565	0.00124761	0.000140378		GO:0004648,GO:0006564	phosphoserine aminotransferase 1 [Bombyx mori]
BMSK10009777	4.14	2.97	3.13	3.413	14.29	4.55	10.4	9.746	1.58559	0.00104754	0.000113157			uncharacterized protein LOC101736860 isoform X1 [Bombyx mori]
BMSK10004550	3.37	4.05	3.21	3.543	11.55	10.06	11.82	11.143	1.58517	6.20317e-19	8.43073e-21			synaptic vesicle glycoprotein 2C-like [Bombyx mandarina]
BMSK10020071	0.24	0.42	0.3	0.32	0.58	1.48	0.76	0.94	1.58234	0.000730476	7.42584e-05		GO:0003964	RNA-directed DNA polymerase from mobile element jockey-like [Plutella xylostella]
BMSK10009164	0.05	0.46	0.21	0.24	0.63	0.96	0.67	0.753	1.58126	0.0471561	0.0116881		GO:0004519,GO:0003964	endonuclease and reverse transcriptase-like protein [Bombyx mori]
BMSK10024614	3.65	3.64	3.71	3.666	47.94	14.9	37.55	33.463	1.58021	6.95731e-05	4.96834e-06			uncharacterized protein LOC101746592 [Bombyx mori]
BMSK10025942	8.7	10.4	9.52	9.54	29.25	18.33	22.69	23.423	1.58012	1.75759e-07	6.97294e-09			cadherin-like membrane protein precursor [Bombyx mori]
BMSK10019692	9.44	9.35	8.2	8.996	29.93	18.75	25.19	24.623	1.57972	1.38597e-08	4.71462e-10			endonuclease and reverse transcriptase-like protein [Bombyx mori]
BMSK10022341	4.18	4.12	3.44	3.913	13.92	7.02	11.38	10.773	1.57839	6.17574e-06	3.37194e-07	K15116	GO:0016021,GO:0005743,GO:0005739,GO:0015218,GO:0045333,GO:0030302,GO:0040011,GO:0006390,GO:0048311,GO:0007005,GO:1990519	mitochondrial carrier protein Rim2 isoform X1 [Bombyx mori]
BMSK10028506	22.23	20.74	24.53	22.5	106.38	38.85	64.55	69.926	1.57769	0.000207123	1.72481e-05	K07756	GO:0005737,GO:0005634,GO:0005524,GO:0052723,GO:0052724,GO:0000832,GO:0000831,GO:0000828,GO:0032958,GO:0046488,GO:0006468	uncharacterized protein LOC101738502 [Bombyx mori]
BMSK10002772	8.53	7.04	7.86	7.81	19.64	24.12	20.64	21.466	1.576	6.50531e-21	7.92146e-23	K20692	GO:0005576,GO:0030246,GO:0004553,GO:0008329,GO:0005975,GO:0002752,GO:0045087,GO:0045088	beta-1,3-glucan-binding protein precursor [Bombyx mori]
BMSK10022801	3.63	3.11	3.05	3.263	11.86	7.1	8.78	9.246	1.57535	2.07326e-05	1.2851e-06			endonuclease-reverse transcriptase [Bombyx mori]
BMSK10022190	0.54	2.26	1.15	1.316	3.4	3.57	3.38	3.45	1.57464	0.0147453	0.00271414	K20135	GO:0005737,GO:0005634	uncharacterized protein LOC101741560 [Bombyx mori]
BMSK10019325	1.03	1.09	1.07	1.063	7.22	3.58	5.05	5.283	1.57348	1.65785e-06	8.06196e-08		GO:0046872,GO:0003964	Down syndrome cell adhesion molecule-like protein 1 homolog [Bombyx mori]
BMSK10020598	1.65	3.13	2.59	2.456	10.39	4.98	5.66	7.01	1.57153	7.03818e-05	5.04268e-06	K13763	GO:0016020,GO:0005886,GO:0047555,GO:0046872,GO:0046068,GO:0007165	cGMP-specific 3',5'-cyclic phosphodiesterase-like isoform X1 [Bombyx mandarina]
BMSK10006394	1.14	1.76	1.39	1.43	4.02	3.79	4.04	3.95	1.57095	2.05892e-09	6.24356e-11			uncharacterized protein LOC101739571 [Bombyx mori]
BMSK10002398	6.71	7.61	6.93	7.083	29.53	17.61	21.1	22.746	1.56756	4.21233e-07	1.79692e-08	K09041	GO:0005634,GO:0005703,GO:0003677,GO:0003700,GO:0046982,GO:0045450,GO:0007350,GO:0048813,GO:0008340,GO:0060322,GO:0036335,GO:0007310,GO:0008103,GO:0051663,GO:0060465,GO:0045451,GO:0045944,GO:0008359,GO:0007317,GO:0034976,GO:0006979	uncharacterized protein LOC101735722 [Bombyx mori]
BMSK10023494	7.38	7.18	5.82	6.793	19.83	16.71	18.65	18.396	1.56673	4.25784e-15	7.72693e-17	K08745	GO:0005789,GO:0016021,GO:0004467,GO:0000166,GO:0031957,GO:0015908	fatty acid transport protein [Bombyx mori]
BMSK10007275	2.49	2.17	1.62	2.093	6.27	4.7	5.98	5.65	1.56538	0.000132123	1.01617e-05			hypothetical protein evm_010700 [Chilo suppressalis]
BMSK10008438	0.61	0.74	0.73	0.693	1.61	2.1	1.88	1.863	1.56194	4.12828e-11	1.07026e-12			uncharacterized protein LOC101740292 [Bombyx mori]
BMSK10011363	4.99	5.12	4.44	4.85	17.33	8.24	14.31	13.293	1.56099	2.982e-05	1.93272e-06	K06580	GO:0016323,GO:0030659,GO:0016021,GO:0008519	ammonium transporter Rh type B-B [Bombyx mandarina]
BMSK10016883	57.12	39.18	45.05	47.116	148.78	98.59	135.43	127.6	1.557	6.69075e-08	2.52302e-09			reverse transcriptase [Bombyx mori]
BMSK10022381	7.63	5.16	6.45	6.413	18.39	13.9	18.29	16.86	1.55577	7.42184e-11	1.9591e-12		GO:0009925	uncharacterized protein LOC114354053 [Ostrinia furnacalis]
BMSK10009994	29.3	24.06	25.78	26.38	68.82	131.76	107.17	102.583	1.55421	3.19597e-12	7.35657e-14	K13948	GO:0005737,GO:0036132,GO:0047522,GO:0032440	Alcohol dehydrogenase, partial [Operophtera brumata]
BMSK10006112	12.13	7.2	10.67	10	21.97	29.91	30.81	27.563	1.55393	6.5653e-09	2.11983e-10		GO:0005615,GO:0004181,GO:0008270,GO:0006508	carboxypeptidase B [Bombyx mori]
BMSK10023662	3.06	3.59	2.95	3.2	12.3	4.46	8.51	8.423	1.55318	0.000340955	3.05089e-05	K12074	GO:0005737,GO:0005829,GO:0000790,GO:0005654,GO:0005634,GO:0048471,GO:0032991,GO:0031298,GO:0003677,GO:0046982,GO:0008134,GO:0071482,GO:0048512,GO:0003053,GO:0007623,GO:0060086,GO:0007620,GO:0006281,GO:0000076,GO:0008062,GO:0009649,GO:0045475,GO:0007617,GO:0046957,GO:0000122,GO:2000678,GO:0009648,GO:0050766,GO:0006606,GO:0042749,GO:0045187,GO:0050764,GO:0042306,GO:0043111,GO:0048478,GO:0007622,GO:…	protein timeless isoform X1 [Bombyx mandarina]
BMSK10025895	0.13	0.11	0.1	0.113	0.31	0.47	0.32	0.366	1.55131	0.00518272	0.000762201	K19511	GO:0005615,GO:0020037,GO:0046872,GO:0004601,GO:0004666,GO:0007304,GO:0007306,GO:0042744,GO:0042743,GO:0030707,GO:0001516,GO:0006979	reverse transcriptase [Bombyx mori]
BMSK10017739	0.32	0.24	0.28	0.28	0.76	0.58	0.72	0.686	1.55047	6.99238e-06	3.89473e-07		GO:0004519,GO:0003964	reverse transcriptase [Bombyx mori]
BMSK10024519	0.41	0.3	0.26	0.323	0.7	0.94	0.99	0.876	1.54986	1.07272e-06	4.98058e-08	K08220	GO:0016021,GO:0005886,GO:0020037,GO:0015232,GO:0097037	feline leukemia virus subgroup C receptor-related protein 2 isoform X1 [Bombyx mandarina]
BMSK10029961	4.24	4.42	3.68	4.113	13.98	8.34	10.56	10.96	1.54978	1.48688e-07	5.80547e-09	K23560	GO:0005634,GO:0003677,GO:0000981,GO:0046872,GO:0000977,GO:0019730,GO:0061321,GO:0008354,GO:0008406,GO:0007507,GO:0007516,GO:0048542,GO:0007498,GO:0008045,GO:0046716,GO:0051148,GO:0000122,GO:0007399,GO:0007280,GO:0048103	zinc finger protein 1 isoform X3 [Bombyx mori]
BMSK10029624	50.28	55.83	62.58	56.23	204.09	91.53	132.54	142.72	1.54959	8.61288e-05	6.3333e-06		GO:0005615,GO:0004222,GO:0008270,GO:0030198,GO:0043066,GO:0045636,GO:0009967	A disintegrin and metalloproteinase with thrombospondin motifs 3-like [Bombyx mandarina]
BMSK10002951	16.62	16.05	14.62	15.763	56.74	46.45	52.14	51.776	1.54924	4.90021e-18	7.12184e-20			sodium/hydrogen exchanger 3 isoform X2 [Bombyx mori]
BMSK10013171	4.68	7.5	6.18	6.12	24.53	8.66	15.64	16.276	1.54904	0.00125194	0.000141137		GO:0043679,GO:0016021,GO:0005886,GO:1905131,GO:0005326,GO:1905130,GO:0050908,GO:0001504,GO:0046956,GO:0007601	organic cation transporter 1-like [Bombyx mori]
BMSK10024639	21.61	19.53	21.69	20.943	61.69	51.93	52.95	55.523	1.54797	1.00073e-12	2.16199e-14	K00232	GO:0005777,GO:0003997,GO:0071949,GO:0005504,GO:0050660,GO:0006635,GO:0033540,GO:0019395,GO:0006091,GO:0055088,GO:0006629,GO:0006693	probable peroxisomal acyl-coenzyme A oxidase 1 [Bombyx mori]
BMSK10028861	2.31	2.22	2.08	2.203	8.38	3.08	6.48	5.98	1.54121	0.000571507	5.55837e-05	K05038	GO:0005887,GO:0005886,GO:0098793,GO:0005283,GO:0015187,GO:0005328,GO:0061537,GO:0060092	sodium- and chloride-dependent glycine transporter 1 [Bombyx mori]
BMSK10016029	3.08	2.98	3.05	3.036	9.87	5.79	7.87	7.843	1.53062	5.29587e-07	2.32155e-08		GO:0005654,GO:0005634,GO:0003700,GO:0046983,GO:0000977,GO:0043565,GO:1990837,GO:0003714,GO:0008134,GO:0030154,GO:0032922,GO:0007623,GO:0048813,GO:0000122,GO:0007219,GO:0042752,GO:0050767,GO:0006355	transcription factor cwo isoform X2 [Bombyx mori]
BMSK10028327	15.62	16.62	16.23	16.156	65.75	20.31	44.22	43.426	1.52589	0.00150166	0.000176839			ubiquitin carboxyl-terminal hydrolase calypso [Bombyx mori]
BMSK10006894	4.62	2.13	3.31	3.353	8.42	8.6	9.51	8.843	1.52585	3.74174e-06	1.9254e-07			endonuclease-reverse transcriptase [Bombyx mori]
BMSK10014755	0.54	0.47	0.68	0.563	2.23	1.33	1.25	1.603	1.52471	0.0221526	0.00450744			Putative uncharacterized transposon-derived protein F52C9.6 [Eumeta japonica]
BMSK10005160	0.51	0.94	0.83	0.76	3.26	0.91	1.87	2.013	1.52296	0.0126291	0.00224325			uncharacterized protein LOC101743079 isoform X1 [Bombyx mori]
BMSK10027450	10.21	9.72	9.54	9.823	30.43	19.09	28.38	25.966	1.52215	2.30014e-07	9.30608e-09			uncharacterized protein LOC101737964 [Bombyx mori]
BMSK10029362	419.33	548.29	460.63	476.083	1901.2	775	1289.08	1321.76	1.51565	0.000140349	1.09377e-05	K00789	GO:0005829,GO:0005524,GO:0046872,GO:0004478,GO:0008340,GO:0006730,GO:0006556	S-adenosylmethionine synthetase [Bombyx mori]
BMSK10021220	0.73	0.93	0.7	0.786	2.87	1.3	2.01	2.06	1.51381	0.000225653	1.91102e-05			facilitated trehalose transporter Tret1 [Bombyx mori]
BMSK10025414	3.33	2.58	2.28	2.73	9.17	3.77	7.43	6.79	1.51299	0.000504372	4.84996e-05	K01441	GO:0005783,GO:0016021,GO:0102121,GO:0046872,GO:0017040,GO:0007420,GO:0046514,GO:0019216,GO:0006665	alkaline ceramidase [Bombyx mori]
BMSK10025920	5.2	4.34	4.88	4.806	20.41	6.09	12.83	13.11	1.51039	0.0022977	0.0002908		GO:0016021,GO:0005886,GO:0015293,GO:0008643	reverse transcriptase [Bombyx mori]
BMSK10023958	0.26	0.59	0.47	0.44	0.97	1.48	1.14	1.196	1.5093	0.000480639	4.57266e-05		GO:0003964,GO:0006313	reverse transcriptase [Bombyx mori]
BMSK10025754	4.78	1.02	3.34	3.046	8.41	9.2	7.83	8.48	1.50504	0.00837136	0.00135697		GO:0005576,GO:0007218	CCHamide precursor [Bombyx mori]
BMSK10009766	0.05	0.13	0.12	0.1	0.35	0.22	0.29	0.286	1.5049	0.0411315	0.00979091	K16599	GO:0005829,GO:0005874,GO:0005524,GO:0070740,GO:0035082,GO:0003351,GO:0018095,GO:0007288,GO:1905419	probable tubulin polyglutamylase TTLL1 [Bombyx mori]
BMSK10019426	0.72	0.42	0.84	0.66	1.29	2.66	1.58	1.843	1.5039	0.00391338	0.000542935		GO:0004519,GO:0003964	reverse transcriptase [Bombyx mori]
BMSK10001949	3.37	3.12	2.78	3.09	12.19	4.02	8.16	8.123	1.50343	0.00287951	0.000377104			uncharacterized protein LOC101743720 [Bombyx mori]
BMSK10030048	2.04	2.64	2.79	2.49	3.76	10.4	6.29	6.816	1.50174	0.000135685	1.0489e-05		GO:0004519,GO:0046872,GO:0003676,GO:0003964	reverse transcriptase [Bombyx mori]
BMSK10010248	1.03	0.67	0.5	0.733	2.29	2.24	1.81	2.113	1.50143	0.0113223	0.00195597			uncharacterized protein LOC114251671 [Bombyx mandarina]
BMSK10029583	83.07	86.33	82.46	83.953	294.2	147.01	218.21	219.806	1.49993	1.37493e-05	8.14435e-07		GO:0005829,GO:0004028,GO:0004029,GO:0018479,GO:0043878,GO:0042802,GO:0051287,GO:0006068,GO:0035106,GO:0051289	retinal dehydrogenase 1 [Bombyx mori]
BMSK10004566	1.71	2.13	1.64	1.826	6.29	3.47	4.58	4.78	1.49784	1.87431e-05	1.14559e-06	K16055	GO:0003825,GO:0046872,GO:0004805,GO:0005992	alpha,alpha-trehalose-phosphate synthase [UDP-forming] isoform X1 [Bombyx mori]
BMSK10023413	9.7	7.74	8.41	8.616	65.21	26.26	43.63	45.033	1.49627	3.88212e-05	2.5893e-06	K15789	GO:0005739,GO:0050662,GO:0042802,GO:0008743,GO:0019518,GO:0006567	L-threonine dehydrogenase [Bombyx mori]
BMSK10000817	0.66	1.04	0.57	0.756	1.63	1.01	1.43	1.356	1.49529	2.63829e-05	1.683e-06			uncharacterized protein LOC101739895 [Bombyx mori]
BMSK10029187	18.35	16.03	19.38	17.92	24.37	97.37	63.73	61.823	1.49528	0.000115728	8.79169e-06		GO:0031462,GO:0008270,GO:1902667	zinc finger SWIM domain-containing protein 8 isoform X2 [Bombyx mori]
BMSK10003270	0.08	0.13	0.19	0.133	0.46	0.3	0.3	0.353	1.49399	0.00621036	0.000957241			uncharacterized protein LOC114251512 [Bombyx mandarina]
BMSK10015473	2.08	2.01	1.37	1.82	5.2	3.49	5.52	4.736	1.489	2.37083e-05	1.49935e-06			uncharacterized protein LOC101738950 [Bombyx mori]
BMSK10006892	0.54	0.35	0.49	0.46	1.29	1.2	1.13	1.206	1.48861	0.00019036	1.56128e-05			endonuclease and reverse transcriptase-like protein [Bombyx mori]
BMSK10001270	7.29	8.91	8.26	8.153	22.73	13.12	16.95	17.6	1.48796	3.12298e-05	2.038e-06	K15164	GO:0070847,GO:0016592,GO:0005654,GO:0005634,GO:0003712,GO:0045165,GO:0022416,GO:0048749,GO:0036011,GO:0007526,GO:0090263,GO:0006357,GO:0045498,GO:0006367,GO:0048190	mediator of RNA polymerase II transcription subunit 13 isoform X4 [Bombyx mandarina]
BMSK10002563	33.88	34.11	38.17	35.386	175.69	70.6	110.71	119	1.48672	0.000186381	1.52279e-05		GO:0005737,GO:0008108,GO:0008270,GO:0008344,GO:0033499,GO:0033501	guanine nucleotide-binding protein-like 1 [Bombyx mori]
BMSK10015325	4.43	4.77	4.36	4.52	13.63	10.37	10.93	11.643	1.48507	3.86336e-10	1.08352e-11	K17894	GO:0005634,GO:0000981,GO:0000978,GO:0043565,GO:0008270,GO:0009887,GO:0008045,GO:0009888	GATA-binding factor C isoform X1 [Bombyx mori]
BMSK10024676	5.32	4.44	4.75	4.836	11.84	12.63	13.23	12.566	1.48319	1.69979e-16	2.75085e-18	K03098	GO:0005737,GO:0022626,GO:0030425,GO:0005783,GO:0070062,GO:0005576,GO:0005615,GO:0043025,GO:0048471,GO:0015485,GO:0005319,GO:0007568,GO:0001525,GO:0007420,GO:0006006,GO:0006629,GO:1900016,GO:0051895,GO:0060588,GO:0071638,GO:0010642,GO:0042308,GO:0048662,GO:2000098,GO:2000405,GO:0014012,GO:0048678,GO:0042493,GO:0000302,GO:0042246	apolipoprotein D isoform X1 [Bombyx mori]
BMSK10006700	0.08	0.1	0.1	0.093	0.18	0.37	0.2	0.25	1.48294	0.00440987	0.000623943			uncharacterized protein LOC110385446, partial [Bombyx mori]
BMSK10011813	0.57	0.92	1.34	0.943	3.78	1.71	2.31	2.6	1.48264	0.0238652	0.00493652		GO:0004190,GO:0004519,GO:0046872,GO:0003676,GO:0003964	endonuclease-reverse transcriptase [Bombyx mori]
BMSK10025667	1.11	1.52	1.4	1.343	2.33	3	2.88	2.736	1.48164	3.27544e-20	4.0914e-22	K20174	GO:0005829,GO:0070062,GO:0043231,GO:0005770,GO:0016020,GO:0015485,GO:0008289,GO:0005543,GO:0032934,GO:0015248,GO:0019886,GO:0006699,GO:0008203,GO:0016192	oxysterol-binding protein-related protein 1 isoform X1 [Bombyx mandarina]
BMSK10022219	0.36	0.65	0.51	0.506	1.27	1.56	1.18	1.336	1.47782	2.05027e-06	1.01314e-07		GO:0005737,GO:0005634,GO:0046872,GO:0003676,GO:0036459	reverse transcriptase [Bombyx mori]
BMSK10025291	2.02	3.07	1.96	2.35	7.34	3.91	4.71	5.32	1.47508	9.59833e-05	7.2012e-06			uncharacterized protein LOC101740603 [Bombyx mori]
BMSK10011454	0.99	0.54	0.86	0.796	2.62	1.75	2.28	2.216	1.47362	0.00126342	0.000142828			reverse transcriptase [Bombyx mori]
BMSK10017302	0.04	0.05	0.03	0.04	0.03	0.31	0.04	0.126	1.46902	0.0294268	0.00641896		GO:0003964,GO:0006313	reverse transcriptase [Bombyx mori]
BMSK10029615	238.4	207.28	250.1	231.926	806.33	409.9	555.39	590.54	1.4676	5.01425e-05	3.44289e-06		GO:0030659,GO:0016021,GO:0042470,GO:0005886,GO:0016471,GO:0000220,GO:0051117,GO:0046961,GO:0015991,GO:0007035	V-type proton ATPase 116 kDa subunit a [Bombyx mori]
BMSK10010739	0.38	0.28	0.2	0.286	0.62	0.66	0.48	0.586	1.46549	0.00417605	0.000586268			uncharacterized protein LOC113508909 [Trichoplusia ni]
BMSK10014202	6.33	5.42	5.82	5.856	19.16	9.9	15.44	14.833	1.4645	2.10444e-05	1.30939e-06			protein ENL isoform X1 [Bombyx mori]
BMSK10011912	64.65	77.07	67	69.573	223.21	119.55	174.73	172.496	1.46089	9.59367e-06	5.47176e-07		GO:0030956,GO:0005739,GO:0005524,GO:0050567,GO:0070681,GO:0032543	glutamyl-tRNA amidotransferase subunit B [Bombyx mori]
BMSK10023314	0.14	0.06	0.11	0.103	0.3	0.29	0.2	0.263	1.46043	0.0353755	0.00807584		GO:0003964,GO:0006313	reverse transcriptase [Bombyx mori]
BMSK10005010	4	4.04	3.75	3.93	14.05	7.34	10.42	10.603	1.45882	9.16846e-06	5.20043e-07		GO:0005737,GO:0005829,GO:0044351,GO:0042594	uncharacterized protein LOC101744657 [Bombyx mori]
BMSK10006699	2.24	2.36	2.28	2.293	8.39	3.15	5.89	5.81	1.45691	0.00106869	0.000115777			uncharacterized protein LOC111351061 [Spodoptera litura]
BMSK10025712	0.76	0.22	0.58	0.52	1.69	1.57	1.09	1.45	1.45642	0.0370107	0.00856411		GO:0003964,GO:0006313	hypothetical protein evm_003504 [Chilo suppressalis]
BMSK10000709	1.29	0.87	1.41	1.19	1.86	4.04	3.18	3.026	1.45638	5.86064e-05	4.11612e-06		GO:0043190,GO:0016021,GO:0005886,GO:0005919,GO:0005524,GO:0042626,GO:0015562,GO:0008559,GO:0060857,GO:0097254,GO:0017085,GO:0009636,GO:0042908	multidrug resistance protein homolog 49 [Bombyx mori]
BMSK10025370	0.32	0.35	0.22	0.296	1.02	0.46	0.83	0.77	1.45481	0.00820191	0.00132414		GO:0005887,GO:0004930,GO:0007189,GO:0007166	uncharacterized protein LOC114251374 [Bombyx mandarina]
BMSK10029192	3.37	2.92	3.7	3.33	4.68	12.25	9.53	8.82	1.45389	0.000191686	1.57517e-05		GO:0005789,GO:0016021,GO:0001917,GO:0033721,GO:0052650,GO:0016616,GO:0004745,GO:0016062,GO:0110095,GO:0042574,GO:0001523,GO:0042572,GO:0007601	retinol dehydrogenase 11-like [Bombyx mori]
BMSK10026906	0.45	0.61	0.59	0.55	1.6	1.03	1.63	1.42	1.45358	2.42907e-05	1.54e-06			uncharacterized protein LOC114253567 [Bombyx mandarina]
BMSK10028186	9.87	10.66	8.56	9.696	33.33	14.63	25.72	24.56	1.45285	0.00048918	4.68082e-05		GO:0005576,GO:0005184,GO:0045968,GO:0007218	reverse transcriptase [Bombyx mori]
BMSK10023167	0.61	0.97	0.73	0.77	2	1.88	1.98	1.953	1.45052	4.27972e-06	2.23921e-07			uncharacterized protein LOC101745293 [Bombyx mori]
BMSK10023463	1.44	1.37	1.49	1.433	3.49	3.44	4.02	3.65	1.44931	4.86749e-06	2.57733e-07			uncharacterized protein LOC101741820 [Bombyx mori]
BMSK10008254	3.71	4.23	3.35	3.763	9.8	8.04	10.27	9.37	1.44919	9.06887e-10	2.65747e-11	K20637	GO:0005737,GO:0016020,GO:0005096,GO:0017124,GO:0043547,GO:0006898,GO:0043087,GO:0007165	uncharacterized protein LOC110377044 isoform X1 [Helicoverpa armigera]
BMSK10010152	0.68	0.47	0.51	0.553	1.81	1.41	1.51	1.576	1.44761	2.73664e-08	9.78217e-10			reverse transcriptase [Bombyx mori]
BMSK10027380	0.27	0.4	0.47	0.38	1.02	1.01	0.86	0.963	1.44576	0.00399662	0.000557311		GO:0003964,GO:0006313	reverse transcriptase [Bombyx mori]
BMSK10011540	0.13	0.11	0.21	0.15	0.59	0.33	0.31	0.41	1.44371	0.0285875	0.00620467			protein FAM91A1 [Bombyx mori]
BMSK10010926	9.19	8.19	8.58	8.653	22.83	18.43	23.3	21.52	1.44332	3.68238e-12	8.53408e-14			leucine-rich repeat-containing protein 58 [Bombyx mori]
BMSK10026595	56.37	55.76	65.71	59.28	203.59	111.47	135.55	150.203	1.44251	4.20556e-05	2.84467e-06			reverse transcriptase, partial [Bombyx mori]
BMSK10012013	5.83	3.17	4.23	4.41	16.48	6.39	10.49	11.12	1.43912	0.00550295	0.000823994		GO:0004519,GO:0003676,GO:0003964,GO:0015074	uncharacterized protein LOC105391048 [Plutella xylostella]
BMSK10003105	0.45	0.31	0.41	0.39	1.3	0.75	0.93	0.993	1.43786	0.00130624	0.000149209			cytochrome P450, partial [Bombyx mori]
BMSK10008344	1.03	1.6	1.07	1.233	2.71	2.71	2.8	2.74	1.43704	2.34414e-09	7.14532e-11	K19944	GO:0005737,GO:0098592,GO:0031410,GO:0030175,GO:0005096,GO:0017137,GO:0090630,GO:0006886,GO:0035149,GO:0010085,GO:0043087	TBC1 domain family member 10B isoform X1 [Bombyx mori]
BMSK10021497	1.24	1.71	1.55	1.5	3.44	3.77	3.06	3.423	1.43005	1.13812e-08	3.80895e-10			reverse transcriptase [Bombyx mori]
BMSK10002465	0.89	0.78	0.41	0.693	1.83	1.57	1.77	1.723	1.4293	0.00150927	0.00017821			reverse transcriptase [Bombyx mori]
BMSK10023446	6.52	8.04	6.93	7.163	28.03	8.76	17.2	17.996	1.42451	0.00368028	0.000506259			zinc finger protein Xfin isoform X1 [Bombyx mori]
BMSK10027006	5.16	6.88	5.99	6.01	21.55	21.47	18.84	20.62	1.42369	7.14362e-16	1.22905e-17		GO:0005576,GO:0007218	tachykinin precursor [Bombyx mori]
BMSK10019387	377.25	267.78	336	327.01	1026.19	458.53	705.02	729.913	1.42037	0.000337105	3.01379e-05			uncharacterized protein
BMSK10013748	1.34	0.3	0.83	0.823	3.59	1.05	3.1	2.58	1.41909	0.0113223	0.00195598	K01229	GO:0102799,GO:0046872,GO:0019137,GO:0005975	myrosinase 1 isoform X1 [Bombyx mori]
BMSK10029361	7.49	10.76	8.71	8.986	36.38	17.66	27.7	27.246	1.41868	2.53268e-05	1.61364e-06			uncharacterized protein LOC114245752 [Bombyx mandarina]
BMSK10027818	1.35	0.57	1.07	0.996	3.15	1.9	2.56	2.536	1.41581	0.00555034	0.000832398			putative inorganic phosphate cotransporter isoform X1 [Bombyx mori]
BMSK10015480	8.13	7.11	6.32	7.186	20.75	32.09	28.58	27.14	1.41358	4.27497e-21	5.10485e-23			endonuclease and reverse transcriptase-like protein [Bombyx mori]
BMSK10004319	0.2	0.08	0.19	0.156	0.23	0.36	0.29	0.293	1.41286	0.00542356	0.000808127			reverse transcriptase [Bombyx mori]
BMSK10012434	367.41	411.49	415.17	398.023	1409.52	642.93	966.42	1006.29	1.41227	0.00014327	1.12216e-05			glutamate decarboxylase [Bombyx mandarina]
BMSK10027925	2.04	3.49	2.68	2.736	9.08	4.7	6.97	6.916	1.41135	0.000381227	3.47414e-05			reverse transcriptase [Bombyx mori]
BMSK10000168	0.89	0.85	0.78	0.84	1.79	2.26	2.12	2.056	1.41035	2.87445e-13	5.89388e-15		GO:0016021,GO:0005770,GO:0031902,GO:0005765,GO:0005764	uncharacterized protein CG1161 [Bombyx mori]
BMSK10018458	390.98	346.49	408.32	381.93	841.13	773.57	724.69	779.796	1.40996	4.4768e-16	7.49122e-18	K15102	GO:0016021,GO:0005743,GO:0022857	phosphate transport protein [Bombyx mori]
BMSK10011141	8.48	9.49	8.15	8.706	28.17	14.06	21.88	21.37	1.40893	4.29753e-05	2.91701e-06	K22449	GO:0005737,GO:0005874,GO:0051087,GO:0000226,GO:0007052,GO:0007023,GO:0006457	DNA repair protein REV1 [Bombyx mori]
BMSK10006809	0.12	0.13	0.34	0.196	0.53	0.64	0.44	0.536	1.40716	0.0418001	0.0100092			uncharacterized protein LOC101740300 [Bombyx mori]
BMSK10008863	38.03	29.52	32.71	33.42	80.14	73.17	91.44	81.583	1.40596	4.56372e-11	1.19032e-12			clavesin-1 [Bombyx mori]
BMSK10006716	60.76	70.19	63.91	64.953	230.83	86.37	154.37	157.19	1.40052	0.00137302	0.000159209			uncharacterized protein LOC101737807 [Bombyx mori]
BMSK10021267	1.62	1.12	0.99	1.243	1.73	3.97	3.61	3.103	1.39905	0.000319905	2.83237e-05		GO:0005887,GO:0005351	facilitated trehalose transporter Tret1 [Bombyx mori]
BMSK10018545	0.89	1.19	0.64	0.906	2.9	2.06	1.98	2.313	1.39725	0.00251643	0.000323425			uncharacterized protein LOC114247098 [Bombyx mandarina]
BMSK10025085	3.41	3.05	3.27	3.243	16.33	6.41	11.37	11.37	1.39717	0.000278759	2.41989e-05		GO:0016021,GO:0005886,GO:0015574,GO:0015771	endonuclease and reverse transcriptase-like protein [Bombyx mori]
BMSK10020064	8.63	6.58	7.39	7.533	15.46	17.77	19.02	17.416	1.39622	6.73291e-16	1.14962e-17	K08145	GO:0016021,GO:0005886,GO:0015574,GO:0015771	facilitated trehalose transporter Tret1-2 homolog isoform X1 [Bombyx mori]
BMSK10025379	26.32	25.16	24.34	25.273	93.32	104.23	106.24	101.263	1.39601	6.11409e-32	4.70721e-34	K00078	GO:0047837,GO:0047115	mitochondrial enolase superfamily member 1 [Bombyx mori]
BMSK10025091	9.74	9.63	8.83	9.4	31.27	12.99	23.8	22.686	1.39476	0.00066242	6.61431e-05			uncharacterized protein LOC114249814 [Bombyx mandarina]
BMSK10028149	33.84	31.48	30.85	32.056	79.45	52.31	65.66	65.806	1.39163	3.30486e-07	1.38125e-08		GO:0046872,GO:0003964,GO:0009036,GO:0006310,GO:0090305,GO:0032199,GO:0032197	putative phospholipase B-like lamina ancestor [Bombyx mori]
BMSK10016802	3.6	4.08	4.86	4.18	14.7	7.69	10.46	10.95	1.39148	0.000168333	1.34757e-05			coiled-coil domain-containing protein 149 [Bombyx mori]
BMSK10018626	0.55	0.3	0.38	0.41	0.93	0.96	1.11	1	1.39123	2.16748e-05	1.35352e-06			uncharacterized protein LOC110385539 [Bombyx mori]
BMSK10015418	1.91	2.42	2.02	2.116	5.43	4.07	6.14	5.213	1.3879	3.08593e-07	1.28247e-08			traB domain-containing protein [Bombyx mori]
BMSK10019083	29.55	28.72	27.07	28.446	70	62.03	71.27	67.766	1.38386	3.49674e-17	5.21942e-19		GO:0005615,GO:0004181,GO:0008270,GO:0007586,GO:0006508	zinc carboxypeptidase A 1 [Bombyx mori]
BMSK10021564	3.44	4.35	5.13	4.306	13.12	8.43	9.71	10.42	1.38353	0.000115333	8.74353e-06			skin secretory protein xP2 isoform X1 [Bombyx mandarina]
BMSK10008827	44.99	46.15	44.74	45.293	116.18	98.82	110.46	108.486	1.38059	7.80341e-17	1.20156e-18		GO:0005576,GO:0005615,GO:0004180,GO:0004181,GO:0008270,GO:0006508	carboxypeptidase B-like [Bombyx mandarina]
BMSK10011910	39.08	35.15	36.57	36.933	85.56	91.58	85.35	87.496	1.37269	4.77712e-25	4.65364e-27			uncharacterized protein LOC114244806 [Bombyx mandarina]
BMSK10011280	9.15	13.61	10.31	11.023	23.7	25.67	24.58	24.65	1.37252	2.70075e-08	9.61145e-10	K18595	GO:0005737,GO:0005874,GO:0015630,GO:0072686,GO:0003824,GO:0008017,GO:0008022,GO:0005102,GO:0015631,GO:0031115,GO:0010968	echinoderm microtubule-associated protein-like 2 isoform X2 [Bombyx mori]
BMSK10002302	0.34	0.31	0.25	0.3	0.83	0.58	0.81	0.74	1.37162	0.00223997	0.000282086	K15593	GO:0005634,GO:0000981,GO:0043565,GO:0030154,GO:0045938,GO:0060159,GO:0006357,GO:0042594,GO:0001964	ETV5-related protein Ets96B [Bombyx mori]
BMSK10009221	0.48	0.33	0.37	0.393	1.39	0.64	0.94	0.99	1.36795	0.000703229	7.10466e-05		GO:0005858,GO:0030286,GO:0005874,GO:0005524,GO:0008569,GO:0045505,GO:0045503,GO:0051959,GO:0003777,GO:0003341,GO:0060285,GO:0007018	dynein heavy chain 3, axonemal [Bombyx mori]
BMSK10023913	4.02	4.67	4.07	4.253	12.73	6.29	11.08	10.033	1.36616	0.000363066	3.28867e-05			uncharacterized protein LOC101741263 isoform X1 [Bombyx mori]
BMSK10025205	10.84	10.19	8.75	9.926	26.83	19.34	21.09	22.42	1.36507	1.13608e-07	4.42686e-09			uncharacterized protein LOC101742602 [Bombyx mori]
BMSK10003199	403.82	459.13	384.6	415.85	1283.11	643.43	1006.25	977.596	1.36317	7.63917e-05	5.56929e-06			uncharacterized protein LOC101736111 [Bombyx mori]
BMSK10008347	1.37	1.48	1.36	1.403	3.69	3.61	3.86	3.72	1.36278	4.70476e-10	1.3269e-11			uncharacterized protein LOC101744758 [Bombyx mori]
BMSK10007631	0.75	0.68	0.76	0.73	2.49	1.04	1.69	1.74	1.36241	0.00330913	0.000446624			RNA-directed DNA polymerase from mobile element jockey-like [Dufourea novaeangliae]
BMSK10018352	3.45	3.35	3.75	3.516	10.73	6.11	8	8.28	1.35727	4.84373e-05	3.31439e-06	K16302	GO:0016323,GO:0016021,GO:0043231,GO:0005524,GO:0015095,GO:0010960	metal transporter CNNM4 [Bombyx mori]
BMSK10017967	0.76	1.29	0.49	0.846	2.52	2.06	2.63	2.403	1.35685	0.00187594	0.000227989			polyprotein, partial [Bombyx mori]
BMSK10025849	1.6	2.02	1.5	1.706	4.86	2.89	4.2	3.983	1.35395	3.80835e-05	2.53112e-06			uncharacterized protein LOC101739641 [Bombyx mori]
BMSK10013710	4.67	4.31	4.69	4.556	15.69	6.09	10.29	10.69	1.34923	0.00240549	0.000307655		GO:0034703,GO:0016021,GO:0005262,GO:0005261,GO:0006816,GO:0006812,GO:0048060,GO:0006813,GO:0051290,GO:0009408	transient receptor potential channel pyrexia-like [Bombyx mandarina]
BMSK10001611	2.27	1.9	1.8	1.99	6.06	4.09	4.68	4.943	1.34845	6.70052e-06	3.69531e-07	K13806	GO:0016021,GO:0005765,GO:0005634,GO:0005886,GO:0045211,GO:0016787,GO:0046872,GO:0019369,GO:0046340,GO:0071926,GO:0007216,GO:0007405,GO:0022008,GO:0042136,GO:0098921	sn1-specific diacylglycerol lipase beta isoform X3 [Bombyx mandarina]
BMSK10004957	0.72	0.82	0.62	0.72	1.39	1.81	2.44	1.88	1.34832	1.16972e-11	2.83953e-13			reverse transcriptase [Bombyx mori]
BMSK10012480	1.43	1.7	1.36	1.496	4.86	2.58	3.49	3.643	1.34663	0.000319591	2.82708e-05		GO:0005829,GO:0005730,GO:0005634,GO:0003700,GO:0000981,GO:0043565,GO:0009653,GO:0031018,GO:0006959,GO:0048812,GO:0006357,GO:0021520	reverse transcriptase [Bombyx mori]
BMSK10005659	4.03	3.7	3.34	3.69	11.22	5.31	9.26	8.596	1.3448	0.000399727	3.67414e-05	K08145	GO:0016021,GO:0005886,GO:0015574,GO:0015771	facilitated trehalose transporter Tret1-like isoform X3 [Bombyx mori]
BMSK10017549	0.97	0.75	0.98	0.9	1.75	2.52	2.39	2.22	1.34297	5.49397e-08	2.04152e-09		GO:0045177,GO:0016324,GO:0005737,GO:0016021,GO:0005777,GO:0102965,GO:0080019,GO:0050062,GO:0006629,GO:0035002,GO:0035336,GO:0035149,GO:0055114,GO:0010025	fatty acyl-CoA reductase wat [Bombyx mori]
BMSK10005673	27.32	19.59	20.11	22.34	25.46	58.22	47.02	43.566	1.34223	8.57005e-15	1.60238e-16		GO:0005794,GO:0000139,GO:0005887,GO:0008028,GO:0015293,GO:0015718	uncharacterized protein LOC101744989 isoform X1 [Bombyx mori]
BMSK10019132	2.21	2.25	2.33	2.263	4.48	2.9	4.09	3.823	1.34014	4.5491e-06	2.39803e-07		GO:0030659,GO:0016021,GO:0043231	dynein regulatory complex subunit 7 [Pieris rapae]
BMSK10027856	142.38	161.54	159.3	154.406	519.54	245.14	337.42	367.366	1.33842	0.000394425	3.60844e-05	K12035	GO:0046872,GO:0061630,GO:0004842,GO:0043161,GO:0000209,GO:0016567	RING finger protein nhl-1 isoform X2 [Bombyx mandarina]
BMSK10011773	0.06	0.18	0.15	0.13	0.36	0.28	0.29	0.31	1.33825	0.0182658	0.00355443			hypothetical protein RR48_04989 [Papilio machaon]
BMSK10013084	104.11	77.39	85.4	88.966	232.43	168.55	215.37	205.45	1.3339	1.93705e-07	7.74577e-09		GO:0005576,GO:0005198	fibrohexamerin [Bombyx mandarina]
BMSK10022999	0.25	0.44	0.41	0.366	0.9	0.87	0.6	0.79	1.33112	0.0220351	0.00447834			reverse transcriptase [Bombyx mori]
BMSK10000630	2.2	2.59	1.99	2.26	7.6	3.15	6.88	5.876	1.32737	0.00298638	0.000394853		GO:0005737,GO:0005834,GO:0016028,GO:0046982,GO:0007202,GO:0016059,GO:0007186,GO:0045879,GO:0007602,GO:0016056,GO:0007601	reverse transcriptase [Bombyx mori]
BMSK10009398	5.58	4.73	4.78	5.03	14.24	8.32	12.07	11.543	1.32496	2.81454e-05	1.8087e-06		GO:0005634,GO:0003677,GO:0015074,GO:0006313	suppressor of cytokine signaling 2-like isoform X1 [Bombyx mandarina]
BMSK10022740	0.69	0.34	0.67	0.566	2	1.01	1.26	1.423	1.32473	0.0236118	0.00487299		GO:0005576,GO:0004181,GO:0008270	carboxypeptidase A1 [Bombyx mori]
BMSK10022184	34.6	41.53	38.35	38.16	119.36	53.06	79.82	84.08	1.32422	0.000882528	9.22117e-05	K13578	GO:0030425,GO:0005887,GO:0043025,GO:0005886,GO:0043235,GO:0005524,GO:0019838,GO:0046872,GO:0004674,GO:0046332,GO:0005025,GO:0005024,GO:0004675,GO:0030509,GO:0043010,GO:0001502,GO:0030154,GO:0071773,GO:0071363,GO:0002063,GO:0002062,GO:0009953,GO:0060350,GO:0006703,GO:0001654,GO:0006954,GO:0035108,GO:1902731,GO:0001550,GO:0042698,GO:0007389,GO:0030501,GO:0061036,GO:0045597,GO:0032332,GO:1902043,GO:…	bone morphogenetic protein receptor type-1B isoform X1 [Bombyx mori]
BMSK10001834	8.2	8.92	7.98	8.366	26.99	11.46	19.51	19.32	1.32396	0.00100439	0.000107312			uncharacterized protein LOC114250589 isoform X1 [Bombyx mandarina]
BMSK10027182	8.44	6.69	6.3	7.143	8.53	24.31	19.02	17.286	1.32389	0.000405118	3.73214e-05			uncharacterized protein LOC105842350 [Bombyx mori]
BMSK10014213	1.25	1.13	1.34	1.24	3.43	3.02	2.7	3.05	1.32243	1.77534e-08	6.15072e-10			voltage-dependent calcium channel subunit alpha-2/delta-3 [Bombyx mori]
BMSK10018561	0.14	0.18	0.22	0.18	0.42	0.37	0.49	0.426	1.32125	0.00356409	0.000487756			uncharacterized protein LOC105841373 [Bombyx mori]
BMSK10028329	91.24	86.16	83.04	86.813	269.78	135.55	192.23	199.186	1.3204	0.000154374	1.22127e-05			uncharacterized protein LOC101740157 isoform X4 [Bombyx mori]
BMSK10029154	14.82	16.71	14.92	15.483	48.3	23.58	34.51	35.463	1.31946	0.00018185	1.47577e-05	K09408	GO:0005737,GO:0005634,GO:0003700,GO:0043565,GO:0007049,GO:0030154,GO:0042593,GO:0010259,GO:0030308,GO:0008285,GO:0046627,GO:0019216,GO:0006355	forkhead box protein O isoform X1 [Bombyx mandarina]
BMSK10016720	4.21	4.02	3.43	3.886	10.32	6.84	9.32	8.826	1.3182	7.46629e-07	3.36684e-08			uncharacterized protein LOC101740805 [Bombyx mori]
BMSK10016896	65.31	26.93	47.51	46.583	67.92	145.18	122.74	111.946	1.31743	0.001808	0.000218597			protein takeout [Bombyx mori]
BMSK10023892	0.95	0.35	0.78	0.693	1.6	2.21	1.19	1.666	1.31507	0.0339922	0.0076909			gag-like protein [Bombyx mori]
BMSK10002409	13.17	13.48	11.68	12.776	39.69	16.9	31.11	29.233	1.31194	0.00103158	0.000110752		GO:0005509,GO:0019722	calmodulin-like protein 4 [Bombyx mori]
BMSK10021022	2.18	1.81	1.67	1.886	4.42	4	4.63	4.35	1.30918	5.23872e-12	1.22233e-13	K23582	GO:0005634,GO:0003700,GO:0046872,GO:0043621,GO:0043565,GO:0045892	forkhead box protein P1 isoform X2 [Bombyx mori]
BMSK10018963	0.57	0.75	0.3	0.54	1.1	1.4	0.83	1.11	1.30875	0.00153701	0.000181968			homeobox protein Nkx-2.4 isoform X1 [Bombyx mori]
BMSK10011845	2.02	2.37	1.77	2.053	6.82	2.3	4.81	4.643	1.3086	0.0185815	0.00362463			reverse transcriptase [Bombyx mori]
BMSK10000345	5.66	7.43	6.48	6.523	21.64	8.11	14.91	14.886	1.30672	0.00380921	0.000526389	K12567	GO:0031672,GO:0031674,GO:0031430,GO:0031965,GO:0030017,GO:0051015,GO:0005524,GO:0046872,GO:0017022,GO:0004674	endonuclease and reverse transcriptase-like protein [Bombyx mori]
BMSK10024039	3.5	4.77	3.89	4.053	8.4	5.45	6.9	6.916	1.30325	0.000157589	1.24985e-05			uncharacterized protein LOC110386038 [Bombyx mori]
BMSK10013644	54.78	50.64	52.61	52.676	159.31	77.23	120.94	119.16	1.30313	0.000303453	2.67003e-05	K11884	GO:0005730,GO:0003723	RNA-binding protein pno1 [Bombyx mori]
BMSK10005792	0.14	0.17	0.21	0.173	0.32	0.53	0.33	0.393	1.30093	0.0110144	0.00189761			transposase [Bombyx mandarina]
BMSK10025508	30.03	28.78	26.98	28.596	71.46	69.92	69.13	70.17	1.30078	3.43306e-21	4.04556e-23	K18041	GO:0005737,GO:0009898,GO:0005769,GO:0005783,GO:0005634,GO:0005819,GO:0004725,GO:0008138,GO:0007049,GO:0007275,GO:0030335	protein tyrosine phosphatase type IVA 1 [Bombyx mori]
BMSK10015203	0.07	0.06	0.05	0.06	0.11	0.18	0.14	0.143	1.30044	0.0419421	0.0100531			reverse transcriptase [Bombyx mori]
BMSK10004085	0.04	0.05	0.02	0.036	0.06	0.09	0.07	0.073	1.29926	0.00225278	0.00028423		GO:0004519,GO:0003964	reverse transcriptase [Bombyx mori]
BMSK10025063	4.87	3.65	3.7	4.073	9.72	7.66	10.06	9.146	1.29701	5.67396e-07	2.50387e-08		GO:0005783,GO:0005789,GO:0016021,GO:0016020,GO:0003841,GO:0016024,GO:0006654,GO:0006644,GO:0031325,GO:0001819,GO:0001961	1-acyl-sn-glycerol-3-phosphate acyltransferase alpha-like [Bombyx mori]
BMSK10027472	1.91	1.32	1.28	1.503	5.77	7.85	6.8	6.806	1.29561	1.05842e-07	4.0993e-09		GO:0005576,GO:0102490,GO:0005524,GO:0102485,GO:0102486,GO:0102491,GO:0102488,GO:0102487,GO:0102489,GO:0016788,GO:0046872,GO:0009166	uncharacterized protein LOC114239320 [Bombyx mandarina]
BMSK10025660	21.25	19.08	19.18	19.836	57.05	29.78	36.44	41.09	1.29447	0.000329473	2.93521e-05		GO:0005783,GO:0005789,GO:0016021,GO:0005811,GO:0005634,GO:0017053,GO:0033613,GO:0004745,GO:0003714,GO:0008134,GO:0043616,GO:0035067,GO:0000122,GO:0031065,GO:0042574,GO:0042572	epidermal retinol dehydrogenase 2 [Bombyx mori]
BMSK10018727	0.61	0.76	0.65	0.673	1.57	1.08	1.09	1.246	1.29227	0.00188961	0.000229989			charged multivesicular body protein 7 [Bombyx mandarina]
BMSK10028822	2.24	3.46	3.26	2.986	9.08	4.79	6.51	6.793	1.28751	0.00485526	0.000704507	K05692	GO:0005737,GO:0005856,GO:0005524	actin, muscle-type A2 [Bombyx mori]
BMSK10004606	1.63	1.68	1.55	1.62	4.47	2.63	3.84	3.646	1.28654	0.000681509	6.84239e-05	K10134	GO:0005829,GO:0005783,GO:0005789,GO:0005794,GO:0016021,GO:0016020,GO:0031965,GO:0006915,GO:0016236,GO:0030308	etoposide-induced protein 2.4 homolog [Bombyx mori]
BMSK10017660	18.11	15.58	17.87	17.186	50.42	25.17	39.62	38.403	1.2857	0.000381324	3.47802e-05		GO:0008239,GO:0008236,GO:0045087,GO:0006508	putative serine protease K12H4.7 [Bombyx mori]
BMSK10028410	28.78	25.13	25.57	26.493	60.71	53.66	62.56	58.976	1.2847	1.72332e-13	3.49295e-15		GO:0005576	leucine-rich repeat-containing protein 40 [Bombyx mori]
BMSK10027012	5.35	5.06	4.85	5.086	15.19	7.52	10.99	11.233	1.28069	0.00039862	3.66083e-05	K16806		MAP7 domain-containing protein 1-like isoform X3 [Bombyx mandarina]
BMSK10021180	0.36	0.57	0.71	0.546	1.65	0.77	1.41	1.276	1.2799	0.044937	0.0110039		GO:0004519,GO:0003964	reverse transcriptase [Bombyx mori]
BMSK10029568	1.67	2.88	1.65	2.066	6.89	2.62	4.77	4.76	1.2775	0.0339922	0.00769065	K17198	GO:0016020,GO:0005525,GO:0003924,GO:0007165	ras-related and estrogen-regulated growth inhibitor-like protein [Bombyx mori]
BMSK10003279	0.24	0.57	0.43	0.413	0.95	1.11	0.83	0.963	1.27736	0.00103296	0.000111013			uncharacterized protein LOC114247549 isoform X1 [Bombyx mandarina]
BMSK10028136	177.78	177.55	163.24	172.856	576.76	176.09	406.77	386.54	1.27433	0.00987585	0.00165257			uncharacterized protein LOC101742173 [Bombyx mori]
BMSK10025375	1.24	1.16	0.95	1.116	2.77	2.28	2.39	2.48	1.27427	5.67982e-06	3.04316e-07		GO:0005737,GO:0005634	endonuclease-reverse transcriptase [Bombyx mori]
BMSK10005687	12.72	15.16	12.45	13.443	46.95	19.8	38.44	35.063	1.271	0.000528536	5.10723e-05		GO:0005776,GO:0000407,GO:0043130,GO:0016236	leucine-rich repeat-containing protein 56 [Bombyx mori]
BMSK10007685	77.77	84.62	78.34	80.243	277.76	114.82	198.03	196.87	1.26905	0.000815711	8.42049e-05	K19953	GO:0005623,GO:0005096,GO:0017137,GO:0090630,GO:0006886	importin-5 [Bombyx mandarina]
BMSK10000950	6.52	10.04	7.53	8.03	23.37	11.07	19.54	17.993	1.26771	0.00664767	0.00103823			sensory neuron membrane protein 2 [Bombyx mori]
BMSK10002950	10.76	7.43	8.19	8.793	25.4	12.64	20.34	19.46	1.26685	0.00120052	0.000134019		GO:0005634,GO:0003677,GO:0015074,GO:0006313	uncharacterized protein LOC101736775 [Bombyx mori]
BMSK10026647	0.74	0.72	0.65	0.703	1.39	1.35	1.68	1.473	1.26563	1.41056e-08	4.83154e-10		GO:0016021,GO:0015888	putative thiamine transporter SLC35F3 [Bombyx mandarina]
BMSK10006230	5.29	6.72	7.01	6.34	9.73	19.58	14.65	14.653	1.26356	6.58826e-06	3.62305e-07	K17960	GO:0005789,GO:0020037,GO:0005506,GO:0004497,GO:0016705	probable cytochrome P450 49a1-like [Bombyx mori]
BMSK10023537	92.07	78.33	86.2	85.533	177.32	163.83	196.66	179.27	1.26317	1.15009e-12	2.51916e-14		GO:0016918,GO:0005501,GO:0019841,GO:0007602,GO:0016063,GO:0007601	alpha-tocopherol transfer protein-like isoform X1 [Bombyx mori]
BMSK10004591	5.17	6.56	5.71	5.813	10.16	9.96	11.09	10.403	1.26311	2.46653e-08	8.75852e-10	K23617	GO:0005739,GO:0005524,GO:0016874,GO:0006631	endonuclease and reverse transcriptase-like protein [Bombyx mori]
BMSK10010239	16.11	9.12	12.5	12.576	32.6	22.69	28.02	27.77	1.26095	0.000157589	1.25041e-05	K15003	GO:0005789,GO:0020037,GO:0005506,GO:0004497,GO:0016705,GO:0035220	cytochrome P450 9G3 [Bombyx mori]
BMSK10007413	195.54	248.35	198.08	213.99	1499.52	455.89	1044.47	999.96	1.26038	0.00154154	0.000182625			serine/threonine-protein kinase mig-15 isoform X1 [Bombyx mori]
BMSK10006888	0.26	0.28	0.22	0.253	0.32	0.85	0.57	0.58	1.25881	0.0207206	0.00416236			uncharacterized protein LOC106135401 [Amyelois transitella]
BMSK10009605	1.32	1.4	1.27	1.33	5.79	4.45	6.24	5.493	1.25626	1.65785e-06	8.04666e-08			uncharacterized protein LOC114253222 [Bombyx mandarina]
BMSK10020690	1.95	2.27	2.19	2.136	5.33	4.25	4.43	4.67	1.25585	3.8389e-07	1.62254e-08			uncharacterized protein LOC101738974 [Bombyx mori]
BMSK10003223	63.22	59.73	57.11	60.02	163.8	90.25	128.75	127.6	1.25344	0.000196994	1.62621e-05			reverse transcriptase [Bombyx mori]
BMSK10016796	5.58	6.1	5.11	5.596	13.67	9.78	11.96	11.803	1.25327	3.1109e-07	1.29529e-08		GO:0005829,GO:0005524,GO:0008865,GO:0004340,GO:0005536,GO:0004396,GO:0019158,GO:0001678,GO:0006000,GO:0006006,GO:0006096,GO:0006013	hexokinase type 2 isoform X2 [Bombyx mori]
BMSK10014851	24.34	22.83	24.1	23.756	69.17	27.51	48.12	48.266	1.25175	0.00147977	0.000173332	K12613	GO:0005634,GO:0000932,GO:0050072,GO:0030145,GO:0003723,GO:0071044,GO:0006402,GO:0000184,GO:0043488	m7GpppN-mRNA hydrolase [Bombyx mori]
BMSK10011593	0.96	0.8	0.91	0.89	2.49	1.45	1.92	1.953	1.2508	0.000662464	6.61996e-05	K10349	GO:0005737,GO:0005634,GO:0006915,GO:0016567,GO:2000001	protein fem-1 homolog B-like isoform X3 [Bombyx mandarina]
BMSK10013194	10.68	5.25	7.77	7.9	17.88	15.76	18.73	17.456	1.25026	0.000219243	1.84812e-05		GO:0016021,GO:0005886,GO:0022857,GO:0019630	facilitated trehalose transporter Tret1 [Bombyx mori]
BMSK10025896	0.73	1.01	1.2	0.98	1.61	2.18	2.64	2.143	1.24973	0.000732529	7.45247e-05		GO:0030054,GO:0016021,GO:0030285,GO:0043005,GO:0008021,GO:0030672,GO:0022857,GO:0007268,GO:0006836	reverse transcriptase [Bombyx mori]
BMSK10015551	19.26	25.5	25.09	23.283	55.99	52.11	44.07	50.723	1.24812	1.93705e-07	7.73314e-09	K06237		CPR146 [Bombyx mori]
BMSK10001745	23.73	23.99	20.35	22.69	59.8	35.34	52.09	49.076	1.24621	2.91255e-05	1.87626e-06	K05039	GO:0016323,GO:0016021,GO:0005886,GO:0005328,GO:0005034,GO:0042065,GO:0050891,GO:0006836,GO:0042066,GO:0047484,GO:0009414,GO:0019226	sodium- and chloride-dependent GABA transporter ine [Bombyx mori]
BMSK10015866	1.75	2.36	1.83	1.98	4.13	3.34	2.92	3.463	1.2462	5.67396e-07	2.50512e-08		GO:0005737,GO:0005856,GO:0005829,GO:0098978,GO:0005634,GO:0005096,GO:0099173,GO:0051056,GO:0007165	rho GTPase-activating protein 39 [Bombyx mori]
BMSK10010131	194.7	166.62	200.08	187.133	531.27	308.59	377.67	405.843	1.24525	0.000135256	1.04452e-05	K00020	GO:0005739,GO:0008442,GO:0051287,GO:0050661,GO:0016616,GO:0006574	reverse transcriptase [Bombyx mori]
BMSK10019964	6.7	7.15	6.3	6.716	20.78	9.7	13.89	14.79	1.24524	0.00127573	0.000145122			shootin-1 [Bombyx mori]
BMSK10002899	53.35	30.05	48.54	43.98	52.9	147.47	117.41	105.926	1.24365	0.00336962	0.000456112			acidic leucine-rich nuclear phosphoprotein 32-related protein [Bombyx mori]
BMSK10017798	1.06	1.05	0.97	1.026	2.26	2.31	2.13	2.233	1.24249	1.36871e-06	6.51612e-08	K09326	GO:0005634,GO:0001228,GO:0046982,GO:0042803,GO:0043565,GO:0007628,GO:0035288,GO:0007355,GO:0007420,GO:0035284,GO:0007417,GO:0001745,GO:0042051,GO:0001700,GO:0045871,GO:0000122,GO:0007399,GO:0008056,GO:0048816,GO:0042463,GO:0007389,GO:0046552,GO:0045315,GO:0010628,GO:0045872,GO:0045944,GO:0042052,GO:0061541,GO:0007419	homeotic protein ocelliless [Bombyx mandarina]
BMSK10024723	0.24	0.19	0.17	0.2	0.4	0.52	0.44	0.453	1.24187	0.00988637	0.00165666			reverse transcriptase [Bombyx mori]
BMSK10006942	89.9	111.38	103.29	101.523	441.93	124.56	263.26	276.583	1.24139	0.0130981	0.00234096	K00876	GO:0005829,GO:0005524,GO:0016301,GO:0019206,GO:0004849,GO:0044211,GO:0044206	endonuclease and reverse transcriptase-like protein [Bombyx mori]
BMSK10009059	0.15	0.16	0.12	0.143	0.37	0.26	0.33	0.32	1.2386	0.0182518	0.00355027			uncharacterized protein LOC106710892 [Papilio machaon]
BMSK10025058	1.94	2.6	1.63	2.056	7.1	2.98	5.07	5.05	1.23849	0.00232721	0.000295631			uncharacterized protein LOC101740936 [Bombyx mori]
BMSK10021931	0.2	0.18	0.19	0.19	0.6	0.22	0.41	0.41	1.23588	0.0177534	0.00342962			uncharacterized protein LOC114242367 [Bombyx mandarina]
BMSK10017197	2.11	1.17	1.44	1.573	2.64	4.73	3.21	3.526	1.23586	0.00218115	0.000273993			uncharacterized protein LOC114251619 [Bombyx mandarina]
BMSK10018718	7.02	4.97	5.32	5.77	19.08	10.06	15.59	14.91	1.23146	1.15172e-05	6.74078e-07		GO:0016021	major facilitator superfamily domain-containing protein 6 [Bombyx mori]
BMSK10017320	7.1	5.32	6.48	6.3	17.36	13.77	14.06	15.063	1.23142	1.61061e-05	9.71753e-07			uncharacterized protein LOC101737875 isoform X1 [Bombyx mori]
BMSK10000812	1.39	1.37	1.4	1.386	3.62	2.61	3.24	3.156	1.23084	4.86569e-06	2.57256e-07	K19464	GO:0005089,GO:0035023	uncharacterized protein LOC114245131 isoform X2 [Bombyx mandarina]
BMSK10001783	32.87	39.03	38.05	36.65	72.7	74.58	71.56	72.946	1.22772	4.12217e-13	8.58178e-15		GO:0005764,GO:0005773,GO:0004565,GO:0005975	beta-galactosidase isoform X1 [Bombyx mori]
BMSK10006777	0.62	0.68	0.72	0.673	0.74	0.93	0.97	0.88	1.22606	0.0333236	0.00749603			uncharacterized protein LOC101738600 isoform X1 [Bombyx mori]
BMSK10009959	0.64	0.61	0.52	0.59	1.81	1.23	1.54	1.526	1.22502	0.000197413	1.63154e-05			alpha-(1,3)-fucosyltransferase C-like [Bombyx mandarina]
BMSK10028948	16.46	15.23	13.56	15.083	50.13	14.08	31.72	31.976	1.22079	0.0199462	0.00395665			protein FAM46C isoform X1 [Bombyx mori]
BMSK10021195	2.94	2.91	2.69	2.846	8.17	5.52	6.61	6.766	1.22056	2.28632e-06	1.14595e-07			endonuclease-reverse transcriptase [Bombyx mori]
BMSK10022428	2.04	4.53	2.85	3.14	9.42	5.22	7.28	7.306	1.22008	0.0048171	0.000697919			reverse transcriptase [Bombyx mori]
BMSK10000395	7.1	9.57	7.31	7.993	27.38	15.36	19.35	20.696	1.2192	0.00125418	0.000141685		GO:0005634,GO:0003700,GO:0000981,GO:0043565,GO:0001745,GO:0045317,GO:0007474,GO:0042693,GO:0045926,GO:0045944,GO:0007346	homeobox protein araucan isoform X1 [Bombyx mandarina]
BMSK10026591	0.32	0.17	0.34	0.276	0.62	0.48	0.74	0.613	1.21883	0.0304115	0.00668485			piggyBac transposable element-derived protein 4-like [Bombyx mandarina]
BMSK10014157	16.13	24.28	17.38	19.263	62.45	22.95	40.58	41.993	1.21758	0.0092116	0.00151826	K13403	GO:0005743,GO:0004477,GO:0004487,GO:0004488,GO:0000105,GO:0009086,GO:0006164,GO:0035999	probable bifunctional methylenetetrahydrofolate dehydrogenase/cyclohydrolase 2 isoform X1 [Bombyx mori]
BMSK10024796	55.22	51.12	51.23	52.523	94.92	80.04	98.34	91.1	1.21579	2.52377e-09	7.73911e-11			reverse transcriptase [Bombyx mori]
BMSK10020312	2.95	3.02	2.57	2.846	4.62	7.42	6.4	6.146	1.21573	1.39261e-10	3.75259e-12	K04163	GO:0030425,GO:0016021,GO:0005887,GO:0008227,GO:0004930,GO:0004993,GO:0030594,GO:0007192,GO:0007268,GO:0007619,GO:0060180,GO:0007187,GO:0016543,GO:0016546,GO:0016545,GO:0060179,GO:0007210	5-hydroxytryptamine receptor 1 [Bombyx mori]
BMSK10018967	27.44	34.19	30.13	30.586	88.77	42.91	63	64.893	1.21542	0.0011452	0.000126494	K12619	GO:0005634,GO:0008409,GO:0004534,GO:0046872,GO:0003676,GO:0000738,GO:0006353,GO:0006397	5'-3' exoribonuclease 2 homolog [Bombyx mori]
BMSK10008418	0.25	0.18	0.26	0.23	0.45	0.62	0.5	0.523	1.21403	0.000299175	2.62063e-05		GO:0003964	endonuclease and reverse transcriptase-like protein [Bombyx mori]
BMSK10003826	16.15	18.7	16.9	17.25	58.66	25.31	40.46	41.476	1.20813	0.00168187	0.000202025		GO:0005737,GO:0005576,GO:0005739,GO:0005096,GO:0017137,GO:0090630,GO:0006886,GO:0043087	TBC1 domain family member 15 isoform X1 [Bombyx mori]
BMSK10008103	2.71	1.88	3.29	2.626	3.25	12.68	4.21	6.713	1.20567	0.0114412	0.00198103			nose resistant to fluoxetine protein 6-like [Bombyx mandarina]
BMSK10001653	0.78	1.14	0.99	0.97	1.32	1.19	1.55	1.353	1.20563	6.30589e-06	3.44795e-07			myosuppressin receptor [Bombyx mori]
BMSK10010887	116.79	112.39	119.31	116.163	341.58	186.96	242.09	256.876	1.20286	0.000211329	1.76979e-05		GO:0005739,GO:0018478,GO:0004491,GO:0019859,GO:0006573	probable methylmalonate-semialdehyde dehydrogenase [acylating], mitochondrial isoform X1 [Bombyx mori]
BMSK10012113	13.46	13.49	14.3	13.75	24.9	33.22	30.23	29.45	1.20143	3.547e-16	5.82389e-18		GO:0005737,GO:0030060,GO:0006099	uncharacterized protein LOC101742045 isoform X1 [Bombyx mori]
BMSK10009188	2.38	2.03	2.23	2.213	2.94	5.35	5.11	4.466	1.20003	3.12298e-05	2.03881e-06			glucose dehydrogenase [FAD, quinone] [Bombyx mori]
BMSK10003784	20.36	19.63	17.85	19.28	47.03	41.6	43.8	44.143	1.19967	3.18454e-17	4.7284e-19		GO:0080030	esterase FE4-like [Bombyx mandarina]
BMSK10011618	3.04	2.46	2.79	2.763	5.34	5.78	6.72	5.946	1.19723	1.81648e-09	5.47985e-11	K01080	GO:0045177,GO:0005887,GO:0005918,GO:0042577,GO:0016791,GO:0008195,GO:0042803,GO:0050829,GO:0016311,GO:0035234,GO:0009880,GO:0008354,GO:0035233,GO:0045824,GO:0007424,GO:0046839,GO:0006644,GO:0007280,GO:0019991	glutamate receptor ionotropic, delta-1-like [Bombyx mori]
BMSK10002301	34.22	38.67	41.84	38.243	104.01	69.98	74.13	82.706	1.19506	3.69947e-05	2.44713e-06	K18809		protein toll [Bombyx mori]
BMSK10017343	2.4	2.43	2	2.276	5.4	4.95	6.46	5.603	1.19446	4.63576e-08	1.7044e-09		GO:0043679,GO:0016021,GO:0005886,GO:1905131,GO:0005326,GO:1905130,GO:0050908,GO:0001504,GO:0046956,GO:0007601	carcinine transporter isoform X1 [Bombyx mori]
BMSK10008544	20.74	22.55	21.16	21.483	26.46	49.77	32.77	36.333	1.19439	8.01287e-08	3.05306e-09		GO:0005737,GO:0008289,GO:0005548	phosphatidylinositol transfer protein alpha isoform [Bombyx mori]
BMSK10009691	5.83	5.47	4.92	5.406	30.85	18.38	25.86	25.03	1.19271	5.19017e-09	1.63913e-10		GO:0005789,GO:0016021,GO:0043231,GO:0005524,GO:0042626,GO:0005319,GO:0006869,GO:0006638	ATP-binding cassette sub-family A member 1 [Bombyx mori]
BMSK10011961	207.58	134.5	186.79	176.29	175.19	607.35	394.79	392.443	1.19271	0.00881152	0.00143917		GO:0005576	chemosensory protein isoform X1 [Bombyx mori]
BMSK10017878	2.06	2.93	2.25	2.413	7.07	3.87	4.49	5.143	1.19115	0.00127269	0.000144576	K00864	GO:0005737,GO:0005741,GO:0005739,GO:0005524,GO:0004370,GO:0019563,GO:0006071,GO:0046167,GO:0016310,GO:0006641	glycerol kinase-like isoform X2 [Helicoverpa armigera]
BMSK10005382	26.52	25.51	25.94	25.99	62.19	31.94	47.56	47.23	1.19074	0.00142157	0.000165263	K07197	GO:0005737,GO:0005789,GO:0012507,GO:0000139,GO:0016021,GO:0043231,GO:0005634,GO:0032991,GO:0003682,GO:0003677,GO:0001228,GO:0003700,GO:0008047,GO:0004879,GO:0046983,GO:0019901,GO:0044877,GO:0000978,GO:0043565,GO:0032810,GO:0007568,GO:0071398,GO:0032869,GO:0009267,GO:0008203,GO:0007623,GO:0045444,GO:0008286,GO:0008610,GO:0030324,GO:0042789,GO:0046676,GO:0000122,GO:0045542,GO:0031065,GO:0045944,GO:…	sterol regulatory element-binding protein 1 [Bombyx mori]
BMSK10028601	58.64	92.03	74.64	75.103	202.45	129.62	149.9	160.656	1.18825	0.000176865	1.42885e-05			reverse transcriptase [Bombyx mori]
BMSK10007175	4.13	4.1	2.95	3.726	9.64	5.56	8.91	8.036	1.18806	0.000373133	3.39031e-05			CTL-like protein 2 isoform X2 [Bombyx mori]
BMSK10010433	0.41	0.73	0.79	0.643	1.09	1.74	1.26	1.363	1.18614	0.0125718	0.00222924		GO:0003964,GO:0006313	endonuclease and reverse transcriptase-like protein [Bombyx mori]
BMSK10029742	4.49	6.34	5.41	5.413	7.53	7.91	5.63	7.023	1.1845	1.68985e-07	6.66433e-09	K00804	GO:0005737,GO:0004161,GO:0004311,GO:0004337,GO:0042802,GO:0046872,GO:0045337,GO:0033384,GO:0033386,GO:0006720	geranylgeranyl pyrophosphate synthase isoform X1 [Bombyx mori]
BMSK10010772	1.12	1.37	1.32	1.27	2.03	2.97	3.14	2.713	1.18384	0.000968802	0.000102672			uncharacterized protein LOC114246361 [Bombyx mandarina]
BMSK10008543	0.82	0.69	0.63	0.713	1.15	1.7	1.69	1.513	1.18269	7.5351e-05	5.46974e-06	K03434	GO:0005789,GO:0016021,GO:0000225,GO:0006506,GO:0016254	N-acetylglucosaminyl-phosphatidylinositol de-N-acetylase [Bombyx mori]
BMSK10029876	1.34	1.64	1.76	1.58	3.88	3.07	2.96	3.303	1.18239	0.000485231	4.63714e-05			GATA zinc finger domain-containing protein 14 isoform X1 [Bombyx mori]
BMSK10015994	6.03	4.79	6.36	5.726	2	10.07	8.21	6.76	1.17833	0.0413735	0.00986913		GO:0030176,GO:0102336,GO:0102337,GO:0102338,GO:0102756,GO:0006633	elongation of very long chain fatty acids protein 7 [Bombyx mori]
BMSK10019399	3.86	4.14	3.05	3.683	11.44	8.3	9.08	9.606	1.17729	4.52402e-06	2.38125e-07		GO:0004519,GO:0003964	uncharacterized protein LOC114249328 isoform X1 [Bombyx mandarina]
BMSK10002569	19.8	17.08	20.69	19.19	43.88	33.7	33.22	36.933	1.17496	8.8155e-05	6.50307e-06		GO:0005737,GO:0005829,GO:0045121,GO:0005635,GO:0005886,GO:0032991,GO:0001965,GO:0031681,GO:0005096,GO:0007420,GO:0007186,GO:0035556,GO:0009968,GO:1901381,GO:0008277,GO:0001975,GO:0009409,GO:0045471	flocculation protein FLO11 isoform X1 [Bombyx mori]
BMSK10005159	2.25	3.03	2.36	2.546	10.35	4.17	5.75	6.756	1.17464	0.00889816	0.00145709			phosphatidylinositol 4-phosphate 3-kinase C2 domain-containing subunit alpha isoform X3 [Bombyx mori]
BMSK10001375	0.43	0.42	0.57	0.473	0.7	1.27	0.97	0.98	1.17333	0.00517435	0.00075975		GO:0016021,GO:0008305,GO:0046982,GO:0033627,GO:0007160,GO:0007157,GO:0007229,GO:0001555	integrin alphaPS2 [Bombyx mori]
BMSK10009068	0.09	0.08	0.07	0.08	0.16	0.16	0.18	0.166	1.17212	7.09605e-06	3.95804e-07		GO:0003964,GO:0006313	uncharacterized protein K02A2.6-like [Bombyx mandarina]
BMSK10005115	27.67	19.41	24.29	23.79	51.52	63.12	63.62	59.42	1.17063	2.25978e-09	6.87043e-11	K15004	GO:0020037,GO:0005506,GO:0004497,GO:0016705	reverse transcriptase [Bombyx mori]
BMSK10007836	8.23	8.33	8.83	8.463	19.36	16.06	18.28	17.9	1.16976	2.766e-09	8.56158e-11			reverse transcriptase [Bombyx mori]
BMSK10020934	11.94	14.95	13.29	13.393	41.33	14.73	26.73	27.596	1.16651	0.0139803	0.00253489	K12114		nuclear factor interleukin-3-regulated protein [Bombyx mori]
BMSK10011457	1.35	1.05	0.99	1.13	1.17	3.31	2.63	2.37	1.16606	0.00849172	0.0013816			uncharacterized protein LOC105841634 [Bombyx mori]
BMSK10014740	22.68	21.2	19.73	21.203	52.44	41.1	48.22	47.253	1.16571	9.40126e-11	2.50375e-12			a mucin-like protein with one putative transmembrane domain isoform1 [Bombyx mori]
BMSK10011588	23.38	23.46	22.11	22.983	49.38	45.55	47.16	47.363	1.16555	6.95679e-12	1.65052e-13	K01934	GO:0005737,GO:0005829,GO:0005759,GO:0005739,GO:0030272,GO:0005524,GO:0005542,GO:0046872,GO:0046657,GO:0046655,GO:0009396,GO:0015942,GO:0006536,GO:0035999,GO:0046653	5-formyltetrahydrofolate cyclo-ligase [Bombyx mori]
BMSK10019233	4.13	2.98	3.07	3.393	7.98	5.8	7.03	6.936	1.16404	0.000107301	8.08402e-06		GO:0005764,GO:0004567,GO:0005975,GO:0006516	beta-mannosidase [Bombyx mori]
BMSK10020495	4.05	3.52	2.74	3.436	7.76	5.15	7.63	6.846	1.16226	0.000204445	1.7009e-05	K23841		uncharacterized protein LOC101739944 [Bombyx mori]
BMSK10013964	3.45	2.88	2.81	3.046	6.65	5.46	6.45	6.186	1.16196	5.16165e-08	1.90992e-09	K13499	GO:0005576,GO:0032580,GO:0000139,GO:0016021,GO:0016020,GO:0047238,GO:0046872,GO:0050510,GO:0060349,GO:0002063,GO:0030206,GO:0030279,GO:0045880,GO:0009954,GO:0031667,GO:0051923	chondroitin sulfate synthase 1 [Bombyx mori]
BMSK10005136	34.17	32.66	28.66	31.83	77.65	53.37	67.03	66.016	1.16194	8.08425e-06	4.54735e-07	K01278	GO:0005576,GO:0004177,GO:0008236	venom dipeptidyl peptidase 4 [Bombyx mori]
BMSK10007012	10.74	11.12	11.32	11.06	30.32	14.7	22.28	22.433	1.15903	0.00199846	0.000246177			uncharacterized protein LOC114242569 [Bombyx mandarina]
BMSK10002167	2.31	2.64	3.57	2.84	6.75	4.49	5.76	5.666	1.1588	3.24093e-05	2.12345e-06			josephin-2 [Bombyx mori]
BMSK10006945	7.32	7.03	6.13	6.826	20.68	6.47	14.31	13.82	1.15811	0.0212094	0.00427721		GO:0051539,GO:0004044,GO:0046872,GO:0006189,GO:0008340,GO:0040016,GO:0006541,GO:0009116,GO:0048477,GO:0009113,GO:0006164	amidophosphoribosyltransferase [Bombyx mori]
BMSK10029391	29.18	28.35	25.12	27.55	60.13	47.44	58.96	55.51	1.15728	8.67424e-09	2.84202e-10			arylsulfatase B [Bombyx mori]
BMSK10019548	4.64	2.63	3.54	3.603	7.8	6.54	7.88	7.406	1.15687	0.000116107	8.83872e-06			uncharacterized protein LOC101741789 [Bombyx mori]
BMSK10008232	5.93	5.8	5.53	5.753	16.1	7.21	12.15	11.82	1.15488	0.00510697	0.000747048			uncharacterized protein LOC101737259 isoform X3 [Bombyx mori]
BMSK10000738	0.86	0.97	0.91	0.913	2.12	1.84	1.69	1.883	1.15436	0.000183391	1.48972e-05			uncharacterized protein LOC101737214 isoform X1 [Bombyx mori]
BMSK10022469	0.16	0.26	0.22	0.213	0.23	0.41	0.24	0.293	1.15174	0.0184329	0.00359274			uncharacterized protein LOC114252253 [Bombyx mandarina]
BMSK10014845	0.94	1.05	1.52	1.17	3.76	3.27	3.46	3.496	1.14372	0.00284977	0.000372984		GO:0005829,GO:0005782,GO:0005777,GO:0048037,GO:0003884,GO:0008445,GO:0071949,GO:0005102,GO:0006533,GO:0006531,GO:0034641,GO:0019478,GO:0046416,GO:0007625,GO:0042445,GO:0007320,GO:0006625	D-amino-acid oxidase [Bombyx mori]
BMSK10014530	14.86	15.83	15.01	15.233	40.74	20.93	29.55	30.406	1.14164	0.0010741	0.000116869	K05728	GO:0005911,GO:0005737,GO:0045121,GO:0005886,GO:0005524,GO:0042802,GO:0046872,GO:0004715,GO:0070064,GO:0034236,GO:0019903,GO:0004713,GO:0016740,GO:0002250,GO:0034332,GO:0007420,GO:0071375,GO:0035556,GO:0045779,GO:0008285,GO:0070373,GO:0042997,GO:0032715,GO:0033673,GO:0010989,GO:0050765,GO:0048709,GO:0043406,GO:0046777,GO:0006468,GO:0060368,GO:0050863	tyrosine-protein kinase CSK isoform X1 [Bombyx mori]
BMSK10029140	0.57	0.7	0.42	0.563	1.23	0.88	0.95	1.02	1.14088	0.000889655	9.3166e-05			uncharacterized protein LOC113231118, partial [Hyposmocoma kahamanoa]
BMSK10009859	9.79	11.28	9.98	10.35	29.7	17.38	22.43	23.17	1.14026	0.000299414	2.62507e-05		GO:0005737,GO:0005634,GO:0000943,GO:0004190,GO:0005524,GO:0003677,GO:0003887,GO:0008233,GO:0004540,GO:0003723,GO:0003964,GO:0004523,GO:0008270,GO:0015074,GO:0006310,GO:0032197	Transposon Ty3-G Gag-Pol polyprotein [Papilio machaon]
BMSK10000604	29.74	32.75	29.49	30.66	73.23	52.29	58.98	61.5	1.1396	3.83277e-06	1.98127e-07	K08635	GO:0005615,GO:0016021,GO:0005886,GO:0004175,GO:0046872,GO:0004222,GO:0008237,GO:0006508,GO:0046692	neutral endopeptidase 24.11 isoform X1 [Bombyx mori]
BMSK10004378	0.23	0.45	0.28	0.32	0.6	0.58	0.78	0.653	1.13854	0.00721498	0.00113816			pyrokinin-1 receptor-like [Bombyx mandarina]
BMSK10025155	3.6	3.19	2.62	3.136	7.51	4.6	6.65	6.253	1.13829	0.000696841	7.02917e-05			uncharacterized protein LOC114247824 isoform X1 [Bombyx mandarina]
BMSK10002186	4.81	5.79	4.61	5.07	7.66	13.38	10.63	10.556	1.13819	2.57774e-07	1.05507e-08			rab5 GDP/GTP exchange factor [Bombyx mori]
BMSK10022137	0.15	0.16	0.18	0.163	0.33	0.32	0.33	0.326	1.1353	0.000195795	1.61355e-05		GO:0003964,GO:0006313	reverse transcriptase [Bombyx mori]
BMSK10025431	7.58	9.31	8.99	8.626	12.53	15.18	15.7	14.47	1.13513	7.20448e-15	1.3414e-16			reverse transcriptase [Bombyx mori]
BMSK10024307	4.31	3.61	3.37	3.763	9.09	4.52	6.86	6.823	1.1334	0.00224767	0.000283232			reverse transcriptase [Bombyx mori]
BMSK10024528	12.69	14.24	12.39	13.106	37.98	18.3	24.82	27.033	1.13057	0.00279654	0.000364919			rho GTPase-activating protein conundrum isoform X1 [Bombyx mori]
BMSK10013051	12.26	11.23	11.57	11.686	35.29	18.64	24.87	26.266	1.12988	0.000482298	4.59311e-05	K00011	GO:0016491,GO:0008202	uncharacterized protein LOC114250252 isoform X1 [Bombyx mandarina]
BMSK10000710	0.85	1.06	1.33	1.08	2.06	1.31	1.32	1.563	1.12782	0.00023145	1.96739e-05		GO:1990513,GO:0005737,GO:0005654,GO:0005634,GO:0003682,GO:0003677,GO:0003700,GO:0046982,GO:0008134,GO:0048148,GO:0032922,GO:0003053,GO:0007623,GO:0008062,GO:0009649,GO:0045475,GO:0043066,GO:0000122,GO:0045944,GO:0045893,GO:0045187,GO:0009416,GO:0009266,GO:0007622	circadian locomoter output cycles protein kaput isoform X1 [Bombyx mandarina]
BMSK10012208	0.35	0.33	0.37	0.35	1.06	0.67	1.04	0.923	1.12504	0.0010787	0.000117624			chaoptin [Bombyx mori]
BMSK10009496	13.85	13.7	14.28	13.943	35.02	21.31	27.42	27.916	1.12425	0.000155714	1.23309e-05	K22381	GO:0046872,GO:0043022,GO:0003723,GO:0061630,GO:0006513,GO:0016567,GO:0072344	E3 ubiquitin-protein ligase ZNF598 isoform X1 [Bombyx mori]
BMSK10003798	0.37	0.29	0.31	0.323	0.79	0.8	0.71	0.766	1.12215	0.0435957	0.0105693		GO:0005576,GO:0050660,GO:0016614,GO:0006006,GO:0008364,GO:0046693	glucose dehydrogenase [FAD, quinone] [Bombyx mori]
BMSK10015092	5.07	5.84	4.85	5.253	4.95	16.63	12.2	11.26	1.12205	0.00739096	0.00117057	K19511	GO:0042600,GO:0005576,GO:0020037,GO:0046872,GO:0004601,GO:0007306,GO:0042744,GO:0045471,GO:0006979	reverse transcriptase [Bombyx mori]
BMSK10019348	85.27	68.09	83.41	78.923	198.24	125.2	146.68	156.706	1.12133	0.000306995	2.70842e-05	K00288	GO:0005737,GO:0005524,GO:0004329,GO:0004477,GO:0004488,GO:0000105,GO:0009086,GO:0006164,GO:0035999	C-1-tetrahydrofolate synthase, cytoplasmic isoform X1 [Bombyx mori]
BMSK10023000	181.15	55.24	112.82	116.403	161.22	289.24	261.16	237.206	1.12086	0.0114368	0.00197937			uncharacterized protein LOC114245752 [Bombyx mandarina]
BMSK10002607	30.55	21.99	26.43	26.323	64.49	42.2	49.92	52.203	1.11949	0.00025653	2.20476e-05			uncharacterized protein LOC114242802 isoform X2 [Bombyx mandarina]
BMSK10008109	21.67	22.5	23.38	22.516	52.84	50.3	50.96	51.366	1.11943	4.01218e-13	8.28977e-15		GO:0005779,GO:1990429,GO:0008022,GO:0004842,GO:0008270,GO:0002119,GO:0007031,GO:0016558,GO:0006513	endonuclease and reverse transcriptase-like protein [Bombyx mori]
BMSK10002355	54.26	51.49	53.33	53.026	97.94	76.62	79.69	84.75	1.11894	0.000121394	9.27928e-06			multiple epidermal growth factor-like domains protein 10 [Bombyx mori]
BMSK10025194	4.93	6.21	5.03	5.39	15.39	7.93	11.29	11.536	1.11865	0.00235086	0.00029956		GO:0005737,GO:0005634	C-Maf-inducing protein [Bombyx mori]
BMSK10008494	1.44	2.34	1.28	1.686	2.56	3.08	2.78	2.806	1.11121	1.38665e-08	4.72782e-10		GO:0030424,GO:0045178,GO:0005938,GO:0005737,GO:0016020,GO:0005874,GO:0005634,GO:0043204,GO:0005886,GO:0005819,GO:0005524,GO:0004709,GO:0004672,GO:0004674,GO:0000186,GO:0032147,GO:0006915,GO:0048036,GO:0036335,GO:0016319,GO:0046621,GO:0030707,GO:0045807,GO:0035332,GO:0006468,GO:0042220,GO:0045471,GO:0035094,GO:0023014,GO:0031098,GO:0001894	serine/threonine-protein kinase Tao isoform X2 [Bombyx mori]
BMSK10010023	11.25	15.63	12.56	13.146	42.51	19.1	27.36	29.656	1.1103	0.00710882	0.00111918	K00207	GO:0005737,GO:0005829,GO:0051539,GO:0017113,GO:0004159,GO:0051536,GO:0046872,GO:0003954,GO:0050661,GO:0042803,GO:0002058,GO:0019483,GO:0006214,GO:0006210,GO:0006212	dihydropyrimidine dehydrogenase [NADP(+)] [Bombyx mori]
BMSK10023328	14.38	14.71	14.5	14.53	32.12	23.32	30.3	28.58	1.10925	3.34613e-06	1.71131e-07			uncharacterized protein LOC114249128 [Bombyx mandarina]
BMSK10012151	13.88	15.88	15.09	14.95	36.79	19.94	26.67	27.8	1.10925	0.00331493	0.000447668		GO:0099053,GO:0005737,GO:0005829,GO:0005815,GO:0031594,GO:0016604,GO:0005654,GO:0005634,GO:0032991,GO:0030331,GO:0035035,GO:0016922,GO:0002020,GO:0019901,GO:0003713,GO:0044389,GO:0008270,GO:0030520,GO:0045893,GO:0045661,GO:0006355,GO:1901998	uncharacterized protein LOC105842244 [Bombyx mori]
BMSK10021271	0.96	0.67	0.73	0.786	1.26	1.25	1.4	1.303	1.10877	0.000138695	1.0787e-05			endonuclease and reverse transcriptase-like protein [Bombyx mori]
BMSK10027947	6.08	7.49	6.03	6.533	17.17	9.12	12.09	12.793	1.10809	0.0020387	0.000251615		GO:0005829,GO:0005783,GO:0005789,GO:0030176,GO:0016021,GO:0016020,GO:0005791,GO:0008565,GO:0038023,GO:0006613,GO:0006620,GO:0031204	translocation protein SEC62 isoform X1 [Bombyx mori]
BMSK10012223	2.55	2.69	2.17	2.47	4.97	4.27	5.46	4.9	1.10715	5.81964e-07	2.57858e-08		GO:0005829,GO:0010008,GO:0005794,GO:0016020,GO:0005640,GO:0005886,GO:1902387,GO:1902388,GO:0120013,GO:0008289,GO:0005543,GO:0005548,GO:1902389,GO:0035627,GO:0120009,GO:0010507,GO:0050713,GO:1900226	ceramide-1-phosphate transfer protein [Bombyx mori]
BMSK10015780	1.44	1.06	1.19	1.23	2.14	2.92	2.36	2.473	1.10546	6.02664e-08	2.25366e-09		GO:0003964,GO:0006313	zonadhesin-like isoform X1 [Bombyx mandarina]
BMSK10024953	29.82	24.24	27.52	27.193	64.33	44.32	51.42	53.356	1.10394	9.42275e-05	7.03986e-06	K20053	GO:0009986,GO:0005905,GO:0005769,GO:0005794,GO:0016021,GO:0005770,GO:0034362,GO:0005764,GO:0005886,GO:0005509,GO:0008203,GO:0006897,GO:0006869	lipophorin receptor isoform 1 precursor [Bombyx mori]
BMSK10009530	1.53	1.73	1.41	1.556	2.68	3.5	3.18	3.12	1.10364	2.05553e-05	1.2725e-06			reverse transcriptase [Bombyx mori]
BMSK10015357	2.03	1.86	1.78	1.89	4.27	3.71	4.48	4.153	1.10194	1.46127e-06	6.99123e-08			reverse transcriptase [Bombyx mori]
BMSK10002983	17.17	20.58	17.06	18.27	50.48	17.9	37.27	35.216	1.09976	0.0183081	0.0035641	K00310	GO:0005737,GO:0045174,GO:0004364,GO:0042803,GO:0004734,GO:0016782,GO:0006726,GO:0006749,GO:0055114,GO:0006728	DNA replication factor Cdt1 [Bombyx mandarina]
BMSK10018537	57.62	58.35	53.51	56.493	133.99	81.98	114.31	110.093	1.09675	0.00014181	1.10802e-05	K03265	GO:0005829,GO:0018444,GO:1990825,GO:0016149,GO:0002184,GO:0006415	eukaryotic peptide chain release factor subunit 1 isoform X1 [Bombyx mori]
BMSK10023221	0.65	0.54	0.63	0.606	1.14	1.15	1.68	1.323	1.09578	4.18328e-05	2.82304e-06	K02513	GO:0000139,GO:0016021,GO:0004394,GO:0008146,GO:0015012,GO:0015015,GO:0015014,GO:0007424,GO:0007165	adenylate kinase isoenzyme 5 isoform X1 [Bombyx mori]
BMSK10018657	76.61	65.83	83.17	75.203	164.77	163.94	146.67	158.46	1.09473	1.52947e-08	5.26283e-10	K00011	GO:0005829,GO:0005615,GO:0042629,GO:0005654,GO:0033010,GO:0048471,GO:0032838,GO:0043220,GO:0097454,GO:0008106,GO:0004032,GO:0047655,GO:0043795,GO:0052650,GO:0016491,GO:0001758,GO:0071475,GO:0097238,GO:1901653,GO:0044597,GO:0044598,GO:0072061,GO:0060135,GO:0072205,GO:0005996,GO:0018931,GO:0043066,GO:0042415,GO:0046427,GO:0048661,GO:0035809,GO:0003091,GO:0010033,GO:0097066,GO:0009414,GO:0001523,GO:…	uncharacterized protein LOC114245752 [Bombyx mandarina]
BMSK10000698	0.3	0.2	0.36	0.286	0.91	0.45	0.64	0.666	1.09208	0.0264589	0.00561231	K09206		uncharacterized protein LOC101735479 [Bombyx mori]
BMSK10024731	23.62	21.63	22.16	22.47	43.54	40.69	47.11	43.78	1.09191	9.04416e-12	2.17418e-13	K12298	GO:0080030	alpha-esterase 3 precursor [Bombyx mori]
BMSK10008328	0.34	0.35	0.32	0.336	0.58	0.57	0.85	0.666	1.09164	0.0151344	0.00280477			eukaryotic translation initiation factor 4E transporter-like isoform X1 [Bombyx mandarina]
BMSK10005503	4.66	4.71	4.47	4.613	11.34	7.63	9.26	9.41	1.09114	1.13595e-05	6.63061e-07	K09312	GO:0005634,GO:0003700,GO:0008327,GO:0000977,GO:0044212,GO:0009948,GO:0030154,GO:0045944,GO:0006357	caudal-like isoform X1 [Bombyx mori]
BMSK10007974	0.42	0.14	0.32	0.293	0.61	0.67	0.48	0.586	1.09042	0.0476036	0.0118252			transposase [Bombyx mandarina]
BMSK10004791	13.98	17.33	17.85	16.386	31.71	21.76	23.84	25.77	1.08901	0.00135703	0.000156823			guanine nucleotide binding protein isoform X3 [Bombyx mori]
BMSK10011586	23.4	28.39	24.57	25.453	79.37	35.78	54.67	56.606	1.08856	0.00528052	0.000780317		GO:0005576,GO:0080030	venom carboxylesterase-6-like precursor [Bombyx mori]
BMSK10023489	10.57	9.6	8.69	9.62	21.79	15.09	18.43	18.436	1.08649	2.30482e-05	1.44855e-06	K14030	GO:0005634,GO:0003700,GO:0043565,GO:0003707,GO:0008270	protein ultraspiracle homolog isoform X1 [Bombyx mori]
BMSK10005785	8.75	10.12	9.37	9.413	20.75	16.77	17.08	18.2	1.08583	2.03221e-06	1.00102e-07		GO:0005737,GO:0005576,GO:0005635,GO:0048471,GO:0005509,GO:0030154,GO:1903363,GO:0033689,GO:0007399,GO:0030501,GO:0045669,GO:0010468	protein kinase C-binding protein NELL1-like isoform X1 [Bombyx mandarina]
BMSK10020554	0.16	0.25	0.23	0.213	0.42	0.42	0.43	0.423	1.08572	0.0204928	0.00410284			uncharacterized protein LOC113231118, partial [Hyposmocoma kahamanoa]
BMSK10026882	79.61	40.42	63.13	61.053	104.66	142.25	116.54	121.15	1.08503	0.000625771	6.15497e-05			uncharacterized protein LOC105842978 [Bombyx mori]
BMSK10024612	83.82	81.11	87.28	84.07	121.34	192.21	184.5	166.016	1.08494	2.86986e-08	1.03485e-09			uncharacterized protein
BMSK10000086	5.33	5.01	4.37	4.903	9.02	8.19	7.89	8.366	1.08458	3.65116e-07	1.53745e-08	K23195		transcriptional repressor CTCF [Bombyx mori]
BMSK10006058	4.83	6.22	5.52	5.523	10.24	10.25	10.79	10.426	1.0831	1.18386e-08	3.97131e-10		GO:0005576,GO:0005184,GO:0007218	allatostatin-A [Bombyx mandarina]
BMSK10016977	9.86	12.38	9.72	10.653	27.8	13.47	20.34	20.536	1.08278	0.00478463	0.000691651		GO:0005887,GO:0005308,GO:0008028,GO:0015293,GO:0015881,GO:0015718	monocarboxylate transporter 7 [Bombyx mori]
BMSK10007483	3	2.85	3.05	2.966	5.98	6.46	5.26	5.9	1.07854	8.29273e-08	3.17028e-09			uncharacterized protein LOC101741113 [Bombyx mori]
BMSK10028715	5.24	6.67	6.48	6.13	13.31	10.48	10.98	11.59	1.0777	6.10615e-06	3.32915e-07	K04249	GO:0005887,GO:0005886,GO:0038106,GO:0035472,GO:0008528,GO:0004964,GO:0007190,GO:0007189,GO:0071373,GO:0046544,GO:0009755,GO:0042700,GO:0001541,GO:0022602,GO:0007200,GO:0032962,GO:0090030,GO:0072520,GO:0007283,GO:0060065	follicle-stimulating hormone receptor isoform X1 [Bombyx mandarina]
BMSK10011114	62.46	67.3	63.11	64.29	122.43	114.09	120.33	118.95	1.07593	2.32906e-14	4.51943e-16	K02149	GO:0042626,GO:0006811	vacuolar ATP synthase subunit D [Bombyx mori]
BMSK10011965	0.43	0.38	0.3	0.37	0.72	0.66	0.76	0.713	1.07526	0.00267344	0.000346336			hypothetical protein evm_012475 [Chilo suppressalis]
BMSK10009887	10.87	14.58	9.42	11.623	22.91	20.19	23.24	22.113	1.07463	6.90398e-06	3.84006e-07			uncharacterized protein LOC114240648 [Bombyx mandarina]
BMSK10025812	1.64	0.78	1.4	1.273	1.73	3.32	3.02	2.69	1.0737	0.00983267	0.00164121			reverse transcriptase [Bombyx mori]
BMSK10022059	19.61	21.59	21.75	20.983	29.39	22.92	24.82	25.71	1.07179	0.000637598	6.28632e-05		GO:0003964,GO:0006313	reverse transcriptase [Bombyx mori]
BMSK10019912	0.09	0.09	0.07	0.083	0.18	0.11	0.17	0.153	1.07097	0.0170083	0.00325227		GO:0030054,GO:1903561,GO:0016020,GO:0098975,GO:0030017,GO:0045202,GO:0003729,GO:0042595,GO:0051028,GO:0003012,GO:0048168,GO:0110077	uncharacterized protein LOC114249185 [Bombyx mandarina]
BMSK10010104	3.76	3.76	3.33	3.616	9.95	6.04	6.75	7.58	1.06971	0.00165133	0.000197578			leucine-rich repeats and immunoglobulin-like domains protein sma-10 [Bombyx mandarina]
BMSK10003266	4.72	3.87	4.77	4.453	10.17	8.3	9.44	9.303	1.06906	2.05245e-06	1.01582e-07	K11252	GO:0003964	uncharacterized protein LOC112054636 [Bicyclus anynana]
BMSK10022258	1.32	2.08	1.38	1.593	3.24	2.58	3.22	3.013	1.06735	0.000204445	1.69953e-05		GO:0005634,GO:0005700,GO:0003680,GO:0003700,GO:0007455,GO:0061040,GO:0007478,GO:2000736,GO:0006357,GO:0006355,GO:0006351	homeotic protein spalt-major-like [Bombyx mandarina]
BMSK10020447	6.94	5.83	5.94	6.236	11.76	11.4	12.69	11.95	1.06682	5.96556e-10	1.71061e-11	K00884	GO:0005829,GO:0070062,GO:0005524,GO:0045127,GO:0006044,GO:0006051,GO:0019262,GO:0006048	N-acetyl-D-glucosamine kinase [Bombyx mandarina]
BMSK10013749	8.24	6.04	7.03	7.103	17.42	7.57	14.51	13.166	1.06513	0.0176777	0.00340943			myrosinase 1 isoform X1 [Bombyx mori]
BMSK10029665	5.84	6.05	6.51	6.133	11.48	7.05	9.53	9.353	1.06336	0.000175095	1.41132e-05	K11866	GO:0032154,GO:0005768,GO:0016020,GO:0061578,GO:0046872,GO:0008237,GO:0004843,GO:0016579,GO:0070536	uncharacterized protein LOC105842323 [Bombyx mori]
BMSK10010334	27.46	30.61	36.27	31.446	68.64	70.81	61.02	66.823	1.06298	6.54647e-09	2.10861e-10	K17908	GO:0005776,GO:0005829,GO:0019898,GO:0005654,GO:0034045,GO:0032991,GO:0080025,GO:0032266,GO:0000045,GO:0000422,GO:0009267,GO:0006497,GO:0061739,GO:0034497,GO:0098792	WD repeat domain phosphoinositide-interacting protein 2 [Bombyx mandarina]
BMSK10007426	3.52	3.24	3.32	3.36	8.39	4.79	6.94	6.706	1.06115	0.00117547	0.000130761			ABC transporter [Bombyx mori]
BMSK10008519	0.72	0.81	0.81	0.78	1.15	1.7	1.64	1.496	1.0611	2.48573e-07	1.01156e-08	K21847	GO:0005737,GO:0030659,GO:0005829,GO:0005794,GO:0005096,GO:0017137,GO:0090630,GO:0006886	small G protein signaling modulator 2-like [Bombyx mandarina]
BMSK10001379	2.55	1.88	1.87	2.1	4.2	3.15	3.39	3.58	1.05992	0.00023145	1.96704e-05		GO:0005737,GO:0005634,GO:0000943,GO:0004190,GO:0005524,GO:0003677,GO:0003887,GO:0008233,GO:0004540,GO:0003723,GO:0003964,GO:0004523,GO:0008270,GO:0015074,GO:0006310,GO:0032197	hypothetical protein B5V51_6283 [Heliothis virescens]
BMSK10013566	7.39	8.16	7.48	7.676	19.58	10.47	13.66	14.57	1.05988	0.00248822	0.000319213	K12486	GO:0005737,GO:0005096,GO:0046872	stromal membrane-associated protein 1 [Bombyx mori]
BMSK10020716	5.68	5.75	4.84	5.423	13.08	6.89	10.79	10.253	1.0598	0.00297058	0.00039183	K14719	GO:0016323,GO:0005783,GO:0005794,GO:0000139,GO:0016021,GO:0005381,GO:0005385,GO:0006882,GO:0010312,GO:0006826,GO:0060586,GO:0071577	zinc transporter ZIP13 homolog [Bombyx mori]
BMSK10020242	2.1	2.47	1.98	2.183	4.33	4.25	4.89	4.49	1.05948	5.78771e-08	2.15976e-09		GO:0003964,GO:0006313	reverse transcriptase [Bombyx mori]
BMSK10007490	3.85	3.55	3.43	3.61	5.6	8.97	6.87	7.146	1.05909	2.80905e-08	1.00631e-09		GO:0045177,GO:0016324,GO:0031526,GO:0009986,GO:0016021,GO:0046581,GO:0016020,GO:0005886,GO:0005524,GO:0042623,GO:0042626,GO:0099038,GO:0090554,GO:0090555,GO:0008559,GO:0033231,GO:0099040,GO:0043215,GO:0046618,GO:0006855,GO:0015893,GO:1990962,GO:0060856,GO:1990963,GO:0000086,GO:0009914,GO:0050892,GO:0035633,GO:0060548,GO:0045332,GO:1901529,GO:1904446,GO:2001025,GO:1902396,GO:2001225,GO:1904478,GO:…	multidrug resistance protein 1A isoform X2 [Bombyx mori]
BMSK10009420	0.75	1.22	0.98	0.983	1.63	2.08	1.98	1.896	1.05739	0.000815759	8.44021e-05	K21878	GO:0015629,GO:0036064,GO:0005829,GO:0032391,GO:0001917,GO:0005886,GO:0042802,GO:0042803,GO:0030507,GO:0050957,GO:0042472,GO:0060122,GO:0045494,GO:0050953,GO:0007605	Usher syndrome type-1G protein homolog [Bombyx mori]
BMSK10013653	6.88	8.57	7.13	7.526	4.76	25.65	17.06	15.823	1.05594	0.0386657	0.00902776	K00364	GO:0005829,GO:1902560,GO:0003920,GO:0046872,GO:0006144,GO:0015951,GO:0043101,GO:0009409	GMP reductase 1 isoform X1 [Bombyx mori]
BMSK10022353	17.34	21.91	20.12	19.79	42.77	36.56	35.44	38.256	1.05436	3.60186e-07	1.51386e-08		GO:0043540,GO:0005829,GO:0003873,GO:0005524,GO:0004331,GO:0006003,GO:0006000,GO:0006094,GO:0006096	6-phosphofructo-2-kinase/fructose-2,6-bisphosphatase isoform X1 [Bombyx mori]
BMSK10011426	1.32	1.2	1.08	1.2	2.13	1.24	2.3	1.89	1.05396	0.00418074	0.000587255			hypothetical protein, partial [Ostrinia nubilalis]
BMSK10025980	5.71	2.51	3.19	3.803	6.11	7.96	8.04	7.37	1.0522	0.0231051	0.00474222		GO:0005615,GO:0005184,GO:0007218	neuropeptide CCHamide-1 [Bombyx mori]
BMSK10000448	1.23	1.19	1.08	1.166	2.69	1.68	2.1	2.156	1.05143	0.00144017	0.000168127			capon-like protein isoform X1 [Bombyx mori]
BMSK10008213	2.51	2.61	2.26	2.46	7.04	5.65	6.13	6.273	1.04852	2.85534e-12	6.55007e-14			prestin isoform X2 [Bombyx mori]
BMSK10022311	771.76	683.42	692.45	715.876	1679.9	877.09	1355.28	1304.09	1.04847	0.00111406	0.00012218	K12474	GO:0030424,GO:0009925,GO:0005737,GO:0009898,GO:0005829,GO:0005769,GO:0005883,GO:0055037,GO:0001540,GO:0035650,GO:0035612,GO:0035615,GO:0030276,GO:0050750,GO:0005546,GO:0001784,GO:0030159,GO:0035591,GO:0005102,GO:0042982,GO:0071345,GO:0042632,GO:0008203,GO:0034383,GO:1905581,GO:0048260,GO:1905602,GO:1904707,GO:0031623,GO:0006898,GO:0090118,GO:0043393,GO:1903076	wiskott-Aldrich syndrome protein family member 3 [Bombyx mandarina]
BMSK10009248	0.26	0.23	0.28	0.256	0.5	0.39	0.35	0.413	1.04686	0.0468074	0.0115685		GO:0005887,GO:0005886,GO:0005524,GO:0005525,GO:0004383,GO:0038023,GO:0019934,GO:0006468,GO:0007165	guanylate cyclase 32E-like [Bombyx mandarina]
BMSK10023059	0.91	1.2	0.73	0.946	1.62	2.17	1.64	1.81	1.04613	0.0168608	0.00321613			reverse transcriptase [Bombyx mori]
BMSK10024152	23.18	24.6	22.91	23.563	68.37	20.81	45.48	44.886	1.04573	0.0452856	0.0111035		GO:0004558,GO:0032450	putative maltase H [Papilio xuthus]
BMSK10023455	5.93	5.95	5.76	5.88	10.27	11.17	12.97	11.47	1.04537	9.01176e-12	2.15931e-13			venom acid phosphatase Acph-1 isoform X1 [Bombyx mori]
BMSK10029313	7.21	7.94	6.71	7.286	19.68	8.06	13.67	13.803	1.04464	0.0164249	0.00309298		GO:0005634,GO:0003677,GO:0000981,GO:0046872	uncharacterized protein LOC101738796 [Bombyx mori]
BMSK10011062	0.88	0.49	0.49	0.62	1.79	1.57	0.96	1.44	1.04432	0.00301549	0.000399649			piggyBac transposable element-derived protein 4-like [Bombyx mandarina]
BMSK10001000	0.98	0.94	0.84	0.92	1.95	1.62	1.66	1.743	1.04257	3.31621e-05	2.17537e-06	K10260	GO:0005634,GO:0019005,GO:0030332,GO:1990381,GO:0007411,GO:0035147,GO:0071456,GO:0042023,GO:1900038,GO:0060253,GO:0045926,GO:0045571,GO:0016567,GO:1903146,GO:0007096,GO:0007088,GO:0030162,GO:0031146,GO:0060438,GO:0007419	F-box/WD repeat-containing protein 7 isoform X1 [Bombyx mandarina]
BMSK10011924	6.42	7.71	6.23	6.786	17.71	17.82	19.64	18.39	1.04168	1.93881e-05	1.1911e-06			insulin-degrading enzyme-like [Plutella xylostella]
BMSK10017282	10.13	9.6	9.17	9.633	19.03	17.38	17.77	18.06	1.04161	7.05567e-10	2.02873e-11	K00693	GO:0005776,GO:0005737,GO:0031410,GO:0004373,GO:0009267,GO:0071329,GO:0005978,GO:0005977,GO:0061723,GO:0045819,GO:0009744	glycogen [starch] synthase isoform X1 [Bombyx mandarina]
BMSK10012809	56.79	59.47	61.27	59.176	143.06	83.01	104.63	110.233	1.04093	0.00157704	0.000187451	K03347	GO:0031461,GO:0005654,GO:1990452,GO:0019005,GO:0031625,GO:0009887,GO:0006915,GO:0008283,GO:0043161,GO:0006513,GO:0016567,GO:0031146,GO:0006511,GO:0016032	cullin-1 [Bombyx mori]
BMSK10017257	18.4	19.44	22.36	20.066	37.72	39.71	36.16	37.863	1.03845	7.30925e-08	2.77348e-09			uncharacterized protein LOC101746726 [Bombyx mori]
BMSK10000385	1.49	2.36	1.91	1.92	4.05	3.3	3.08	3.476	1.03754	0.000583515	5.70267e-05	K09405	GO:0045171,GO:0005634,GO:0043028,GO:0003677,GO:0001228,GO:0003700,GO:0000981,GO:0030331,GO:0000978,GO:0031624,GO:0009653,GO:0006309,GO:0030154,GO:0048048,GO:0002074,GO:0008585,GO:0019101,GO:0060014,GO:0000122,GO:0045892,GO:0001541,GO:0043065,GO:0043280,GO:0046881,GO:0033686,GO:0045944,GO:0006357,GO:0007338,GO:0060065	forkhead box protein L2-like [Bombyx mandarina]
BMSK10025729	7.72	7.29	8.5	7.836	17.06	13.33	13.77	14.72	1.03668	0.000164902	1.31362e-05	K09542	GO:0048471,GO:0030018,GO:0051082,GO:0061077,GO:0007275,GO:0042026,GO:0010998,GO:0009408,GO:0045214	protein lethal(2)essential for life [Bombyx mori]
BMSK10017131	16.51	16.55	16.85	16.636	42.08	22.7	31.01	31.93	1.03486	0.00169301	0.000203497	K16315	GO:0005737,GO:0005634,GO:0005524,GO:0072354,GO:0004674,GO:0035556,GO:0000278,GO:0006468	hypothetical protein evm_006453 [Chilo suppressalis]
BMSK10006909	8.03	8.76	7.76	8.183	16.99	10.72	14.55	14.086	1.03299	0.00081071	8.33065e-05	K14686		putative RNA polymerase II subunit B1 CTD phosphatase RPAP2 [Bombyx mori]
BMSK10012715	2.16	2.3	1.35	1.936	4.32	2.7	3.96	3.66	1.0327	0.0217416	0.00441016		GO:0005634,GO:0001228,GO:0000977,GO:0048513,GO:0030901,GO:0043524,GO:0007399,GO:0001764,GO:0045944,GO:0006357,GO:0007605,GO:0009888	homeobox protein MSH-A [Bombyx mori]
BMSK10025238	16.49	12.34	13.37	14.066	16.29	34.44	29.56	26.763	1.03248	0.00070962	7.19153e-05		GO:0005777,GO:0005524,GO:0046872,GO:0047077,GO:0008218	reverse transcriptase [Bombyx mori]
BMSK10026311	70.34	77.22	69.11	72.223	164.45	94.21	144.52	134.393	1.0298	0.00127163	0.000144356			putative proline-rich receptor-like protein kinase PERK11-like [Bombyx mori]
BMSK10007182	1.55	1.57	1.64	1.586	3.51	2.42	3.05	2.993	1.02964	0.0034361	0.000467271		GO:0005634,GO:0003677,GO:0015074,GO:0006313	transposase [Bombyx mandarina]
BMSK10010192	1.48	1.73	1.45	1.553	2.99	2.51	3.22	2.906	1.0296	2.02456e-05	1.25014e-06	K19404		reverse transcriptase [Bombyx mori]
BMSK10021810	3.35	2.51	2.7	2.853	6.12	4.08	5.59	5.263	1.02695	0.000894207	9.37832e-05			uncharacterized protein LOC101736169 isoform X1 [Bombyx mori]
BMSK10026051	27.65	28.65	29.79	28.696	67.3	38.23	54.05	53.193	1.02622	0.00114562	0.000126631	K08823	GO:0005737,GO:0005829,GO:0005783,GO:0005634,GO:0005524,GO:0016301,GO:0004672,GO:0004674,GO:0004712,GO:0004713,GO:0007350,GO:0048749,GO:0042051,GO:2000255,GO:0007399,GO:0030717,GO:0048477,GO:0002225,GO:0010508,GO:0045752,GO:0046777,GO:0006468,GO:0009306,GO:0000381,GO:0050896,GO:0007548,GO:0018993,GO:0007601	probable serine/threonine-protein kinase dyrk2 isoform X1 [Bombyx mori]
BMSK10008875	56.95	60.68	58.42	58.683	132.48	81.84	99.75	104.69	1.02591	0.000560351	5.43667e-05			cuticular protein RR-1 motif 56 precursor [Bombyx mori]
BMSK10015542	23.98	20.29	21.77	22.013	57.43	25.29	41.17	41.296	1.02531	0.0112528	0.0019422	K01952	GO:0005737,GO:0005524,GO:0046872,GO:0004642,GO:0006189,GO:0006541,GO:0006164	endonuclease and reverse transcriptase-like protein [Bombyx mori]
BMSK10008071	9.14	10.13	9.04	9.436	19.73	15.82	16.93	17.493	1.02419	9.31353e-07	4.28763e-08		GO:0005634,GO:0000981,GO:0003690,GO:0001158,GO:0000978,GO:0043565,GO:0008134,GO:0044212,GO:0008270,GO:0030855,GO:1902894,GO:0042475,GO:0030513,GO:0010666,GO:0045944,GO:0045893,GO:0051591,GO:0042493,GO:0009636	transcription factor GATA-6-like [Bombyx mandarina]
BMSK10021482	18.43	11.73	14.49	14.883	23.21	35.43	25.82	28.153	1.02333	0.000306995	2.70778e-05	K18733	GO:0005737,GO:0005634,GO:0005844,GO:1990904,GO:0048027,GO:0017022,GO:0035613,GO:1990825,GO:0032967,GO:1902416,GO:0045727,GO:0006396	la-related protein 6 [Bombyx mori]
BMSK10021063	28.82	31.49	31.25	30.52	67.45	62.5	57.35	62.433	1.02198	4.3772e-08	1.6059e-09		GO:0005829,GO:0043231,GO:0005654,GO:0003677,GO:0046872,GO:1902870,GO:0045665,GO:0060226,GO:0045893,GO:0060040,GO:0060223	uncharacterized protein LOC101735730 isoform X1 [Bombyx mori]
BMSK10000484	3.36	2.94	3.51	3.27	12.59	5.11	9.52	9.073	1.02145	0.00356892	0.000488697			palmitoyltransferase ZDHHC3 [Bombyx mori]
BMSK10015735	0.2	0.22	0.16	0.193	0.45	0.34	0.34	0.376	1.02142	0.0414304	0.00989136			uncharacterized protein LOC114251512 [Bombyx mandarina]
BMSK10018192	0.52	0.31	0.96	0.596	0.31	0.2	0.43	0.313	1.02117	0.0423651	0.0101744			endonuclease-reverse transcriptase [Bombyx mori]
BMSK10016766	24.03	19.84	23.02	22.296	24.38	61.68	42.7	42.92	1.01797	0.00131882	0.000151075			putative uncharacterized protein DDB_G0282133 isoform X1 [Bombyx mandarina]
BMSK10026694	0.36	0.31	0.39	0.353	0.79	0.6	0.57	0.653	1.01676	0.0102802	0.00173638		GO:0003964,GO:0006313	reverse transcriptase [Bombyx mori]
BMSK10019785	0.46	0.6	0.43	0.496	0.71	1	1.02	0.91	1.01292	4.33228e-05	2.94741e-06		GO:0005654,GO:0016579	WD repeat-containing protein 20 [Bombyx mori]
BMSK10028155	7.42	7.23	7.51	7.386	12.85	12.15	13.62	12.873	1.01098	8.87106e-05	6.55513e-06		GO:0005576,GO:0007218	uncharacterized protein LOC110373630 [Helicoverpa armigera]
BMSK10018461	0.4	0.81	0.59	0.6	0.71	1	0.94	0.883	1.01069	0.0202978	0.00405032			uncharacterized protein LOC114248441 [Bombyx mandarina]
BMSK10019657	4.11	8.29	5.6	6	14.45	9.89	9.02	11.12	1.00892	0.0262388	0.00555118	K08035	GO:0005634,GO:0003700,GO:0019904,GO:0043565,GO:0008134	silk gland factor 1 [Bombyx mori]
BMSK10027794	197.94	174.06	177.32	183.106	331.91	347.22	333.51	337.546	1.00872	5.54062e-14	1.09689e-15		GO:0005938,GO:0005829,GO:0005925,GO:0030027,GO:0005875,GO:0005886,GO:0001725,GO:0008013,GO:0005178,GO:0046872,GO:0038191,GO:0019901,GO:0019903,GO:0031625,GO:0017166,GO:0007155,GO:0007160,GO:0034614,GO:0043542,GO:0060396,GO:0006936,GO:0051496,GO:0007172,GO:0007165,GO:0007179,GO:0048010	transforming growth factor beta-1-induced transcript 1 protein isoform X1 [Bombyx mori]
BMSK10022074	0.34	0.32	0.24	0.3	0.63	0.4	0.7	0.576	1.00872	0.0398407	0.00937096			RNA-directed DNA polymerase from mobile element jockey-like [Amyelois transitella]
BMSK10020666	3.57	3.31	3.57	3.483	5.31	6.14	6.7	6.05	1.00862	3.06304e-07	1.26815e-08			uncharacterized protein LOC113505319 [Trichoplusia ni]
BMSK10000467	4.02	2.51	2.46	2.996	5.51	5.59	6.33	5.81	1.00802	0.000211949	1.77832e-05	K13356	GO:0005779,GO:0005778,GO:0005777,GO:0102965,GO:0080019,GO:0008611,GO:0035336,GO:0010025	putative fatty acyl-CoA reductase CG5065 [Bombyx mandarina]
BMSK10000599	2.15	2.75	1.76	2.22	4.43	3.39	4.38	4.066	1.00801	0.000382033	3.48749e-05	K22919	GO:0005887,GO:0004935,GO:0004937,GO:0071880,GO:0007188,GO:0001994,GO:0007200,GO:0007204,GO:0045987,GO:0045907	probable G-protein coupled receptor 52 isoform X1 [Bombyx mori]
BMSK10025376	1.25	1.15	1.1	1.166	2.13	1.97	2.14	2.08	1.00733	1.4567e-05	8.70886e-07	K23435	GO:0005737,GO:0005829,GO:0043231,GO:0005739,GO:0005730,GO:0005634,GO:0004181,GO:0015631,GO:0008270,GO:0035609,GO:0021702,GO:0001754,GO:0007005,GO:0050905,GO:0021772,GO:0035610	reverse transcriptase [Bombyx mori]
BMSK10017092	76.44	79.86	77.46	77.92	185.37	99.63	144.81	143.27	1.00703	0.00306465	0.000407369		GO:0005759,GO:0005739,GO:0003995,GO:0009055,GO:0050660,GO:0016937,GO:0006637,GO:0006635,GO:0006631	protein TANC2 isoform X1 [Bombyx mori]
BMSK10017222	21.13	19.31	19.88	20.106	46.02	27.64	36.07	36.576	1.00585	0.000345141	3.09377e-05	K01053	GO:0005737,GO:0005634,GO:0005509,GO:0030234,GO:0004341,GO:0008270,GO:0006874,GO:0019853,GO:0032781,GO:0050848	regucalcin-like isoform X1 [Bombyx mandarina]
BMSK10007691	2.26	1.83	1.75	1.946	4.65	2.21	3.44	3.433	1.00549	0.00886572	0.00145011			uncharacterized protein LOC114250335 isoform X1 [Bombyx mandarina]
BMSK10000583	5.97	8.63	6.29	6.963	16.37	7.87	14.1	12.78	1.00424	0.0173292	0.0033327		GO:0005737,GO:0005887,GO:0016020,GO:0005886,GO:0005262,GO:0008273,GO:0015293,GO:0097186,GO:0070588,GO:0006874,GO:0006811,GO:0050896,GO:0007608	sodium/potassium/calcium exchanger 4 [Bombyx mori]
BMSK10021974	7.28	5.71	6.91	6.633	13.22	11.18	13.92	12.773	1.0036	9.2951e-05	6.92989e-06			non-LTR retrotransposon R1Bmks ORF2 protein [Bombyx mori]
BMSK10017024	24.8	22.62	21.8	23.073	47.37	34.31	44.77	42.15	1.00298	6.18658e-05	4.37421e-06	K22068	GO:0005737,GO:0005829,GO:0005759,GO:0005739,GO:0051537,GO:0051539,GO:0008198,GO:0032947,GO:0006879,GO:0016226	uncharacterized protein LOC101739286 [Bombyx mori]
BMSK10028642	8.56	4.59	6.89	6.68	15.34	9.1	11.97	12.136	1.00158	0.0152378	0.00282633			troponin C isoform X1 [Bombyx mori]
BMSK10027903	34.78	35.04	32.55	34.123	66.23	65.11	64.63	65.323	0.998455	7.17504e-16	1.24009e-17		GO:0016021,GO:0015114,GO:0015293,GO:0006814	inorganic phosphate co-transporter isoform X1 [Bombyx mori]
BMSK10027464	2.5	3.33	2.6	2.81	2.74	9.02	6.44	6.066	0.997999	0.0166782	0.00316347	K00699	GO:0005789,GO:0016021,GO:0043231,GO:0015020,GO:0008194	UDP-glucosyltransferase protein 3 isoform X1 [Bombyx mori]
BMSK10000671	4.83	4.54	3.77	4.38	8.91	6.33	8.62	7.953	0.99681	9.52519e-05	7.12388e-06	K14209	GO:0030424,GO:0030425,GO:0036019,GO:0016021,GO:0031902,GO:0005765,GO:0043025,GO:0043204,GO:0005886,GO:0015171,GO:0003333,GO:0097484,GO:0048813,GO:0032536,GO:0040008,GO:0044719	proton-coupled amino acid transporter-like protein pathetic [Bombyx mori]
BMSK10002029	0.25	0.34	0.21	0.266	0.58	0.41	0.46	0.483	0.996788	0.00587471	0.000892122	K13240	GO:0005516,GO:0050660,GO:0010181,GO:0020037,GO:0046872,GO:0050661,GO:0004517,GO:0006809	nitric oxide synthase-like protein isoform X1 [Bombyx mori]
BMSK10010845	7.85	6.33	6.42	6.866	15.65	7.9	13.61	12.386	0.994299	0.00898046	0.00147381			hypothetical protein B5V51_6283 [Heliothis virescens]
BMSK10021297	2.38	2.46	1.96	2.266	4.6	3.6	4.16	4.12	0.993506	0.000763999	7.79665e-05	K15122	GO:0016323,GO:0016021,GO:0005886,GO:0032991,GO:0072509,GO:0015095,GO:0061768,GO:0022857,GO:0010961,GO:0071286,GO:0070838,GO:1903830,GO:0015693	solute carrier family 41 member 1-like isoform X1 [Bombyx mandarina]
BMSK10005664	2.08	2.35	1.9	2.11	3.54	3.86	4.65	4.016	0.9925	4.83049e-05	3.30154e-06			monocarboxylate transporter 7 [Bombyx mori]
BMSK10000266	102.85	93.66	86.04	94.183	220.15	110.56	171.9	167.536	0.992106	0.00535921	0.000795314	K14684	GO:0016021,GO:0005743,GO:0005347,GO:0005509	ATP-binding cassette sub-family F member 2 isoform X1 [Bombyx mori]
BMSK10017349	8.2	7.58	7.54	7.773	18.58	11.69	12.83	14.366	0.991174	0.0020521	0.000253752	K11262	GO:0005623,GO:0005737,GO:0003989,GO:0005524,GO:0009374,GO:0004075,GO:0050692,GO:0046872,GO:0005102,GO:0032810,GO:0046966,GO:0006633,GO:2001295,GO:0010628,GO:0045893,GO:0065008,GO:0040029,GO:0009743,GO:0070542,GO:0097066,GO:0006810	acetyl-CoA carboxylase isoform X1 [Bombyx mori]
BMSK10017386	42.17	42.42	43.77	42.786	67.02	103.92	87.05	85.996	0.989853	2.57396e-09	7.92671e-11	K17902	GO:0005829,GO:0031982,GO:0005096,GO:0017137,GO:0090630,GO:0032869,GO:0006886,GO:0031339,GO:0016192	TBC1 domain family member 4-like isoform X1 [Bombyx mandarina]
BMSK10010792	7.06	6.61	6.08	6.583	13.87	9.82	11.79	11.826	0.989676	9.84775e-05	7.4038e-06	K16573	GO:0005813,GO:0000923,GO:0000930,GO:0008274,GO:0008275,GO:0005874,GO:0000922,GO:0043015,GO:0008017,GO:0031122,GO:0051321,GO:0007020,GO:0051415,GO:0000278,GO:0051225	gamma-tubulin complex component 6 [Trichoplusia ni]
BMSK10026310	22.04	21.12	19.52	20.893	42.04	31.53	39.63	37.733	0.988744	9.7389e-06	5.58519e-07	K00286	GO:0005737,GO:0004735,GO:0055129	endonuclease and reverse transcriptase-like protein [Bombyx mori]
BMSK10008864	4.05	4.48	3.41	3.98	7.46	6.37	7.43	7.086	0.988543	2.75521e-05	1.76445e-06			clavesin-1 isoform X1 [Bombyx mori]
BMSK10004456	21.1	14.38	15.91	17.13	30.54	31.87	30.09	30.833	0.985592	5.90326e-06	3.19534e-07			hypothetical protein B5V51_4193 [Heliothis virescens]
BMSK10027945	2.65	2.9	2.41	2.653	4.28	5.01	5.13	4.806	0.984212	2.59134e-11	6.55519e-13		GO:0052689,GO:0017171,GO:0007586,GO:0007275,GO:0009636	probable serine hydrolase [Bombyx mori]
BMSK10015876	5.65	6.72	6.51	6.293	11.06	10.3	10.71	10.69	0.983888	1.28747e-06	6.0788e-08	K01052	GO:0005576,GO:0043231,GO:0005739,GO:0016298,GO:0016615,GO:0004806,GO:0044255,GO:0016042,GO:0006108	uncharacterized protein LOC114247601 [Bombyx mandarina]
BMSK10028930	7.4	9.25	7.79	8.146	8.85	21.6	14.81	15.086	0.983421	0.00356349	0.000487394	K11140	GO:0005737,GO:0016021,GO:0005886,GO:0070006,GO:0042277,GO:0001618,GO:0008270,GO:0001525,GO:0030154,GO:0043171,GO:0006508	aminopeptidase N-like isoform X1 [Bombyx mori]
BMSK10011783	48.48	51.42	48.44	49.446	115.97	62.41	88.24	88.873	0.983312	0.0038473	0.00053256	K12405	GO:0005777,GO:0044594,GO:0018812,GO:0033989,GO:0004303,GO:0016853,GO:0042803,GO:0030283,GO:0007568,GO:0071407,GO:0008203,GO:0006635,GO:0042493,GO:0014070,GO:0048545	peroxisomal multifunctional enzyme type 2 [Bombyx mori]
BMSK10006498	39.25	44.79	39.16	41.066	52.02	92.96	77.74	74.24	0.982696	1.60343e-05	9.66165e-07			uncharacterized protein LOC101744163 [Bombyx mori]
BMSK10005635	9.23	6.71	7.33	7.756	15.46	11.03	14.99	13.826	0.981498	0.000527623	5.09012e-05		GO:0030424,GO:0030425,GO:0036019,GO:0016021,GO:0031902,GO:0005765,GO:0043025,GO:0043204,GO:0005886,GO:0015171,GO:0003333,GO:0097484,GO:0048813,GO:0032536,GO:0040008,GO:0044719	reverse transcriptase [Bombyx mori]
BMSK10010777	6.55	3.42	4.57	4.846	8.69	8.47	9.45	8.87	0.979179	0.0103667	0.00175506			general odorant-binding protein 99a [Bombyx mori]
BMSK10001835	4.42	2.88	3.53	3.61	5.86	5.35	7.69	6.3	0.977268	0.00150865	0.000178019			sterol O-acyltransferase 2 [Bombyx mori]
BMSK10014006	24.29	25.46	23.44	24.396	63.75	37.01	45.56	48.773	0.976919	0.0011295	0.000124228	K10901	GO:0005694,GO:0005737,GO:0005829,GO:0000800,GO:0000228,GO:0016363,GO:0005730,GO:0005634,GO:0045120,GO:0005657,GO:1905773,GO:0036310,GO:0005524,GO:0043140,GO:0004003,GO:0000405,GO:0003677,GO:0003678,GO:0008094,GO:0061749,GO:0000400,GO:0009378,GO:0004386,GO:0002039,GO:0042803,GO:0003697,GO:0061821,GO:0000403,GO:0008270,GO:0006974,GO:0072711,GO:0071479,GO:0032508,GO:0006310,GO:0006281,GO:0000733,GO:…	uncharacterized protein LOC114240376 [Bombyx mandarina]
BMSK10020129	7.07	5.1	5.16	5.776	10.31	10.08	10.77	10.386	0.975787	7.10728e-06	3.96989e-07			lysyl oxidase homolog 3 [Bombyx mori]
BMSK10007465	3.63	3.79	3.71	3.71	7.42	4.47	6.02	5.97	0.974543	0.00542356	0.000808486			uncharacterized protein LOC101742841 isoform X1 [Bombyx mori]
BMSK10028229	21.3	20.62	19.91	20.61	63.48	42.51	53.37	53.12	0.971042	1.94126e-05	1.19413e-06			uncharacterized protein LOC101735710 isoform X1 [Bombyx mori]
BMSK10018900	4399.93	4604.23	5105.01	4703.06	9674.32	7491.84	8051.81	8405.99	0.969702	5.86012e-05	4.11115e-06	K05863	GO:0016021,GO:0005743,GO:0005739,GO:0045202,GO:0005471,GO:0001508,GO:0015866,GO:0015867,GO:0034599,GO:0007268,GO:0008340,GO:0040011,GO:0051560,GO:0006839,GO:0046716,GO:0010507,GO:0070050,GO:0048477,GO:2001171,GO:0051480,GO:0051900,GO:0051124,GO:0048489	ADP/ATP translocase [Bombyx mori]
BMSK10000356	43.28	48.59	44.79	45.553	113.29	54.13	75.56	80.993	0.968724	0.0136337	0.00245062	K12591	GO:0005737,GO:0005829,GO:0000178,GO:0016020,GO:0000176,GO:0005730,GO:0005654,GO:0005634,GO:0035327,GO:0000175,GO:0004532,GO:0000166,GO:0003723,GO:0070034,GO:0071034,GO:0009048,GO:0071044,GO:0000460,GO:0032211,GO:0071028,GO:0071035,GO:0071048,GO:0000956,GO:0000184,GO:1904872,GO:0006364	exosome component 10 isoform X2 [Bombyx mandarina]
BMSK10027833	25.94	22.78	25.25	24.656	43.18	42.84	46.02	44.013	0.963923	3.83566e-09	1.1993e-10		GO:0016021,GO:0015114,GO:0015293,GO:0006814	reverse transcriptase [Bombyx mori]
BMSK10025639	13.15	15.67	15.51	14.776	30.51	22.33	24.93	25.923	0.963725	0.000269516	2.33119e-05	K01410	GO:0005759,GO:0005739,GO:0046872,GO:0004222,GO:0006518,GO:0006627,GO:0006508	mitochondrial intermediate peptidase isoform X1 [Bombyx mori]
BMSK10024726	0.75	0.66	0.61	0.673	1.24	1.24	1.14	1.206	0.962574	0.00300805	0.00039819	K00504	GO:0005576,GO:0005615,GO:0005886,GO:0005507,GO:0004598,GO:0004504,GO:0007613,GO:0032504,GO:0001519,GO:0044719,GO:0009620	peptidylglycine alpha-hydroxylating monooxygenase [Bombyx mori]
BMSK10007926	91.77	49.54	71.17	70.826	134.72	126.77	142.29	134.593	0.962359	0.00175204	0.000211005			uncharacterized protein LOC101739293 [Bombyx mori]
BMSK10025900	10.63	7.37	8.92	8.973	13.75	14.79	16.94	15.16	0.96125	3.54326e-05	2.33267e-06			synaptic vesicle glycoprotein 2B [Bombyx mori]
BMSK10002517	60.19	60.35	54.58	58.373	148.61	85.93	116.22	116.92	0.961155	0.00327093	0.000440954		GO:0005694,GO:0005730,GO:0001099,GO:0097484,GO:0060999	zinc finger protein 676 isoform X1 [Bombyx mori]
BMSK10022714	3.25	3.32	3.86	3.476	10.41	4.72	6.72	7.283	0.959757	0.0188826	0.00369819			zinc finger protein 426 isoform X1 [Bombyx mori]
BMSK10023154	5.37	5.28	4.45	5.033	8.47	8.16	10.16	8.93	0.958694	1.56108e-08	5.38389e-10			endonuclease-reverse transcriptase [Bombyx mori]
BMSK10013560	464.96	525.84	485.52	492.106	1255.98	691.76	861.92	936.553	0.958381	0.00306465	0.000407231	K01915	GO:0005737,GO:0005524,GO:0004356,GO:0006538,GO:0006542,GO:0045213,GO:0007416	glutamine synthetase 2 cytoplasmic [Bombyx mori]
BMSK10000425	0.41	0.53	0.44	0.46	0.6	0.71	0.7	0.67	0.957254	0.0030759	0.000409346	K05313	GO:0032281,GO:0030054,GO:0008328,GO:0005886,GO:0045211,GO:0004971,GO:0015277,GO:0006812	glutamate receptor 1 isoform X2 [Bombyx mori]
BMSK10009326	6.17	6.15	5.93	6.083	10.66	6.94	8.1	8.566	0.95635	0.00951698	0.00157682	K19599	GO:0005829,GO:0005769,GO:0031901,GO:0055037,GO:0055038,GO:0071203,GO:0003779,GO:0043014,GO:0034314,GO:0016197,GO:0015031,GO:0042147	cytokine receptor [Bombyx mori]
BMSK10000706	3.94	2.53	3.11	3.193	3.86	7.37	5.94	5.723	0.955814	0.00340165	0.000461249	K05658	GO:0043190,GO:0016021,GO:0005887,GO:0005886,GO:0005524,GO:0042626,GO:0015238,GO:0015562,GO:0008559,GO:0006855,GO:0008354,GO:0097254,GO:0001666,GO:0017085,GO:0009636,GO:0042908	multidrug resistance protein homolog 49 [Bombyx mori]
BMSK10028267	25.74	25.03	21.17	23.98	48.5	31.99	39.87	40.12	0.955345	0.00306622	0.000407818	K15004	GO:0020037,GO:0005506,GO:0004497,GO:0016705	cytochrome P450 CYP12A2 isoform X1 [Bombyx mori]
BMSK10001078	4.35	5.33	4.16	4.613	8.5	7.41	8.52	8.143	0.954695	5.79353e-06	3.1186e-07	K14209	GO:0016021,GO:0005886,GO:0015171,GO:0003333,GO:0040008	proton-coupled amino acid transporter-like protein CG1139 [Bombyx mandarina]
BMSK10029839	1.3	1.74	1.37	1.47	3.71	2.74	2.46	2.97	0.953915	3.84387e-06	1.99003e-07	K12491	GO:0016020,GO:0005634,GO:0005525,GO:0005096,GO:0003924,GO:0046872,GO:0072375,GO:0043547,GO:0043087	centaurin-gamma-1A [Bombyx mori]
BMSK10006607	1.8	1.66	1.11	1.523	3.03	1.78	2.87	2.56	0.953292	0.0148131	0.00272778	K11418	GO:0000118,GO:0005634,GO:0005886,GO:0004407,GO:0032041,GO:0008134,GO:0006325,GO:0016575,GO:0014003	histone deacetylase 11 isoform X1 [Bombyx mori]
BMSK10007694	9.61	9.39	8.05	9.016	21.42	9.86	16.31	15.863	0.952604	0.0188875	0.00370064		GO:0034704,GO:0005737,GO:0005654,GO:0005634,GO:0000159,GO:0005524,GO:0016887,GO:0003755,GO:0042803,GO:0051721,GO:0019888,GO:0008160,GO:0005102,GO:0007052,GO:0032515,GO:0035308,GO:0043065,GO:0032516,GO:0035307,GO:0043666	serine/threonine-protein phosphatase 2A activator isoform X1 [Bombyx mori]
BMSK10007331	0.43	0.51	0.39	0.443	0.85	0.58	0.93	0.786	0.95246	0.0105673	0.00179747	K10641	GO:0005737,GO:0005829,GO:0016020,GO:0046872,GO:0061630,GO:0004842,GO:0006914,GO:0045806,GO:2000786,GO:1904417,GO:0051865,GO:0030163,GO:0000209,GO:0070086,GO:0046755	E3 ubiquitin-protein ligase LRSAM1 [Bombyx mori]
BMSK10021214	188.2	147.62	197.27	177.696	334.75	304.84	293.52	311.036	0.951933	5.70479e-05	3.9977e-06		GO:0005737,GO:0005829,GO:0005739,GO:0005524,GO:0016887,GO:0042623,GO:0031072,GO:0051787,GO:0044183,GO:0051082,GO:0034605,GO:0034620,GO:0051085,GO:0008340,GO:0006457,GO:0042026,GO:0042594,GO:0006986	heat shock protein 68-like isoform X4 [Bombyx mandarina]
BMSK10009239	3.42	3.51	3.55	3.493	11.75	9.79	10.53	10.69	0.950778	4.60954e-07	1.97693e-08			uncharacterized protein LOC114241409 [Bombyx mandarina]
BMSK10006875	3.61	4.5	3.86	3.99	9.49	5.41	6.97	7.29	0.95044	0.00986786	0.00165046			zinc finger protein 664-like [Bombyx mori]
BMSK10010395	5.85	5.66	5.01	5.506	12.81	8.72	11.12	10.883	0.950209	5.41279e-05	3.75481e-06			protein Smaug [Bombyx mori]
BMSK10017592	92.02	96.47	87.7	92.063	162.08	135.02	164.85	153.983	0.947734	2.74977e-06	1.39984e-07		GO:0035577,GO:0009986,GO:0031904,GO:0010008,GO:0070062,GO:0005615,GO:0005887,GO:0031226,GO:0031902,GO:0005765,GO:0042470,GO:0032585,GO:0097487,GO:0005886,GO:0031088,GO:0016477,GO:0007166,GO:0007160,GO:0034613,GO:0035646,GO:0043312,GO:0048757,GO:0002576,GO:0045807,GO:2001046,GO:0002092,GO:0015031,GO:1901379,GO:1900746	reverse transcriptase [Bombyx mori]
BMSK10017190	1.5	2.04	1.7	1.746	3.78	3.07	3.55	3.466	0.945599	7.13751e-05	5.13627e-06		GO:0003964	endonuclease and reverse transcriptase-like protein [Bombyx mori]
BMSK10012471	28.55	29.42	28.9	28.956	66.37	38.36	46.71	50.48	0.944857	0.00445248	0.000630672	K11644	GO:0000785,GO:0000776,GO:0005730,GO:0005654,GO:0005634,GO:0032991,GO:0016580,GO:0005667,GO:0017053,GO:0003682,GO:0003677,GO:0003700,GO:0033558,GO:0044877,GO:0003723,GO:0001102,GO:0001103,GO:0003714,GO:0008134,GO:0000976,GO:0002218,GO:0007568,GO:0034613,GO:1903351,GO:0071333,GO:0006260,GO:0002244,GO:0016575,GO:0001701,GO:0043066,GO:0042754,GO:1901675,GO:1900181,GO:0000122,GO:2000678,GO:0045892,GO:…	paired amphipathic helix protein Sin3a [Bombyx mandarina]
BMSK10008434	3.26	3.59	2.93	3.26	6.46	5.48	5.42	5.786	0.944083	5.67678e-05	3.97361e-06	K16056	GO:0005887,GO:0016020,GO:0005886,GO:0042802,GO:0015279,GO:0007399,GO:0070886,GO:0051928,GO:0002115	bromodomain-containing protein 1 isoform X2 [Vanessa tameamea]
BMSK10027835	3.32	3.19	3.03	3.18	5.58	4.51	6.73	5.606	0.941333	0.000723	7.34416e-05		GO:0016021,GO:0015114,GO:0015293,GO:0006814	putative inorganic phosphate cotransporter isoform X1 [Bombyx mori]
BMSK10012026	13.67	15.79	12.92	14.126	28.8	20.86	25.5	25.053	0.940426	0.000116014	8.8225e-06	K09574	GO:0005634,GO:0046872,GO:0035198,GO:0003723,GO:0010608,GO:0035196	peptidyl-prolyl cis-trans isomerase FKBP8 [Bombyx mori]
BMSK10015220	11.03	7.35	10.07	9.483	14.69	17.9	18.01	16.866	0.939904	0.000485231	4.63541e-05			uncharacterized protein LOC101736821 isoform X1 [Bombyx mori]
BMSK10002683	3.54	3.47	3.58	3.53	4.87	7.09	6.92	6.293	0.93878	1.14654e-05	6.70144e-07	K04134	GO:0045177,GO:0042995,GO:0098691,GO:0030139,GO:0098982,GO:0098978,GO:0005887,GO:0099061,GO:0016020,GO:0005886,GO:0004935,GO:0031748,GO:0035240,GO:0004952,GO:0001591,GO:0008144,GO:0019904,GO:0046717,GO:0071880,GO:0007191,GO:0007195,GO:0007188,GO:0050482,GO:0006914,GO:0048148,GO:0006874,GO:0032922,GO:0007212,GO:0002031,GO:0007186,GO:0035483,GO:0007626,GO:0050883,GO:0043066,GO:0045776,GO:0060160,GO:…	5-hydroxytryptamine receptor 1A isoform X1 [Bombyx mori]
BMSK10001513	78.23	71.67	66.23	72.043	159.48	89.05	127.49	125.34	0.93866	0.00464546	0.000664623	K14843	GO:0005730,GO:0005654,GO:0030687,GO:0043021,GO:0000466,GO:0000463	pescadillo homolog [Bombyx mori]
BMSK10025435	0.33	0.33	0.3	0.32	0.67	0.44	0.58	0.563	0.938222	0.0202703	0.00404004			protein rolling stone [Bombyx mori]
BMSK10002087	3.23	3.39	2.4	3.006	3.95	5.36	5.38	4.896	0.93796	8.56878e-06	4.85356e-07			CD63 antigen [Bombyx mori]
BMSK10010310	2.38	2.84	2.24	2.486	5.64	3.25	4.08	4.323	0.937273	0.010335	0.00174808	K17102		transcription factor Ets [Bombyx mori]
BMSK10014532	197.87	190.17	198.37	195.47	424.57	270.22	313.53	336.106	0.937248	0.00165136	0.000197842	K02202	GO:0019907,GO:0005737,GO:0005654,GO:0005634,GO:0048471,GO:0005675,GO:0070985,GO:0050681,GO:0005524,GO:0004693,GO:0008094,GO:0016301,GO:0008022,GO:0004672,GO:0004674,GO:0008353,GO:0003713,GO:0006370,GO:0030521,GO:0007050,GO:0051301,GO:0008283,GO:0000082,GO:0000086,GO:0006294,GO:0045944,GO:0045893,GO:0006468,GO:0050821,GO:0000079,GO:0042795,GO:0006363,GO:0006366,GO:0006362,GO:0006368,GO:0006361,GO:…	uncharacterized protein LOC106647313 isoform X1 [Copidosoma floridanum]
BMSK10005494	89.78	82.66	90.03	87.49	175.68	131.47	148.23	151.793	0.936293	9.17023e-05	6.82238e-06			adhesive plaque matrix protein isoform X1 [Bombyx mori]
BMSK10019161	1.08	1.23	1.15	1.153	2.36	1.56	1.8	1.906	0.934888	0.00104397	0.000112391		GO:0005938,GO:0005829,GO:0031527,GO:0032433,GO:0030027,GO:0016459,GO:0043005,GO:0043025,GO:0005730,GO:0005886,GO:0001726,GO:0051015,GO:0030898,GO:0005524,GO:0005516,GO:0005547,GO:0060002,GO:0030507,GO:0030705,GO:0038096,GO:0022409,GO:0008360,GO:0051489	myosin-I heavy chain isoform X1 [Bombyx mori]
BMSK10013434	3.66	3.26	2.97	3.296	5.42	5.61	6.24	5.756	0.933467	1.38865e-08	4.74555e-10	K11205	GO:0017109,GO:0030234,GO:0004357,GO:0035226,GO:0046982,GO:0007568,GO:0008637,GO:0044344,GO:0071372,GO:0071333,GO:0035729,GO:1990830,GO:0097069,GO:0006534,GO:0006536,GO:0006750,GO:0006749,GO:0035733,GO:2001237,GO:0043524,GO:0035229,GO:0050880,GO:0051900,GO:0014823,GO:0042493,GO:0044752,GO:0051409,GO:0007584,GO:0006979	glutamate--cysteine ligase regulatory subunit [Bombyx mori]
BMSK10007203	19.47	17.05	20.8	19.106	20.66	64.76	39.93	41.783	0.932794	9.69415e-05	7.2807e-06		GO:0051213,GO:0046872	zinc finger protein GLIS2 homolog isoform X2 [Bombyx mandarina]
BMSK10011445	7.94	6.21	7.52	7.223	15.45	11.21	11.26	12.64	0.931288	0.00922475	0.00152115		GO:0005549,GO:0050896,GO:0007608	general odorant-binding protein 1 precursor [Bombyx mori]
BMSK10027795	6.72	7.86	6.48	7.02	15.62	8.64	12.37	12.21	0.93077	0.00813129	0.00131082			uncharacterized protein LOC101746896 isoform X3 [Bombyx mori]
BMSK10009558	3.51	3.41	2.95	3.29	5.25	6.05	6.53	5.943	0.930045	7.50743e-09	2.44173e-10	K08193	GO:0016021,GO:0015114,GO:0015293,GO:0006814	putative inorganic phosphate cotransporter [Bombyx mori]
BMSK10014887	12.51	10.17	11.51	11.396	16.24	22.78	21.26	20.093	0.929919	9.31217e-08	3.59201e-09		GO:0005887,GO:0005308,GO:0008028,GO:0015293,GO:0015881,GO:0015718	uncharacterized protein LOC101740131 isoform X1 [Bombyx mori]
BMSK10006176	6.32	9.86	8.58	8.253	25	10.93	15.6	17.176	0.929871	0.0264481	0.00560794	K03174		TRAF3 [Bombyx mori]
BMSK10024802	13.88	10.06	10.7	11.546	18.55	16.28	20.2	18.343	0.92961	3.96342e-05	2.6591e-06			uncharacterized protein LOC114244870 [Bombyx mandarina]
BMSK10011246	357.38	382.05	385.7	375.043	756.42	593.13	604.36	651.303	0.929158	6.89413e-05	4.9178e-06	K02145	GO:0033180,GO:0005524,GO:0046961,GO:0015991,GO:0046034	V-type proton ATPase catalytic subunit A [Bombyx mandarina]
BMSK10008766	1.83	1.84	1.89	1.853	3.84	2.75	2.99	3.193	0.928183	0.00243621	0.000311967			myoneurin-like [Bombyx mori]
BMSK10006071	7.23	6.91	8.39	7.51	15.42	11.25	12.92	13.196	0.927134	0.000838569	8.69663e-05		GO:0003964,GO:0006313	reverse transcriptase [Bombyx mori]
BMSK10010120	3.12	2.59	2.52	2.743	7.26	5.53	6.17	6.32	0.927076	1.18131e-05	6.9325e-07		GO:0046872,GO:0003964,GO:0009036,GO:0006310,GO:0090305,GO:0032199,GO:0032197	protein tweety isoform X1 [Bombyx mori]
BMSK10017185	7.6	8.61	9.37	8.526	16.13	9.67	12.81	12.87	0.92678	0.00405386	0.000566884			integrator complex subunit 7 [Bombyx mandarina]
BMSK10017226	22.81	21.92	22.87	22.533	45.73	32.4	38.76	38.963	0.926254	0.000346358	3.11284e-05	K00166	GO:0005947,GO:0005739,GO:0003863,GO:0003826,GO:0046872,GO:0044877,GO:0009083	2-oxoisovalerate dehydrogenase subunit alpha, mitochondrial isoform X1 [Bombyx mori]
BMSK10029830	3.26	2.41	2.34	2.67	5.22	4.48	4.19	4.63	0.926176	0.0011757	0.00013088			endonuclease-reverse transcriptase [Bombyx mori]
BMSK10018110	5.37	7.03	6.12	6.173	15.66	10.33	12.43	12.806	0.92521	0.00498455	0.000726791	K14376	GO:0005829,GO:0016020,GO:0016604,GO:0005654,GO:0005634,GO:0005524,GO:0046872,GO:0004652,GO:0003723,GO:0006378,GO:0043631	poly(A) polymerase type 3 [Bombyx mori]
BMSK10011314	0.54	0.32	0.35	0.403	0.56	0.73	0.84	0.71	0.924587	0.0166782	0.00316426			uncharacterized protein LOC110385446, partial [Bombyx mori]
BMSK10027728	18.31	16.87	18.01	17.73	42.21	20.23	29.66	30.7	0.923006	0.0181344	0.00352174			trifunctional purine biosynthetic protein adenosine-3 [Bombyx mori]
BMSK10009870	1.55	2.15	1.79	1.83	4.02	2.46	3	3.16	0.921422	0.0116202	0.00202206	K11366	GO:0071819,GO:0005634,GO:0000124,GO:0004843,GO:0008270,GO:0007411,GO:0007412,GO:0006325,GO:0021782,GO:0008347,GO:0016578,GO:0045893,GO:0016579,GO:0006355,GO:0006511	ubiquitin carboxyl-terminal hydrolase nonstop [Bombyx mori]
BMSK10024928	4.67	7.61	6.5	6.26	9.2	11.75	12.18	11.043	0.921299	0.00123775	0.000138759		GO:0042302	cuticular protein RR-1 motif 1 precursor [Bombyx mori]
BMSK10015967	2.15	2.73	2.4	2.426	5.06	3.68	4.46	4.4	0.919744	0.00106991	0.000116216	K20251	GO:0030054,GO:0031410,GO:0005829,GO:0005783,GO:0098978,GO:0045121,GO:0043005,GO:0005886,GO:0045211,GO:0050681,GO:0008013,GO:0035259,GO:0008022,GO:0030159,GO:0003713,GO:0030521,GO:0016358,GO:0035556,GO:0098887,GO:0150012,GO:0045893,GO:0099003	glutamate receptor-interacting protein 2 isoform X1 [Bombyx mori]
BMSK10019511	2.24	2.16	1.93	2.11	3.81	3.1	3.42	3.443	0.919251	0.000213065	1.78935e-05	K18422	GO:0005829,GO:0043186,GO:0000932,GO:0005524,GO:0032575,GO:0003723,GO:0035279,GO:0035194	RNA helicase Mov10l1 isoform X1 [Bombyx mori]
BMSK10000627	423.15	407.13	376.5	402.26	868.94	503.25	744.84	705.676	0.915372	0.00436742	0.000617594			venom carboxylesterase-6-like [Bombyx mandarina]
BMSK10008627	10.51	8.25	9.05	9.27	10.9	20.68	17.44	16.34	0.914375	0.00125299	0.000141354			uncharacterized protein LOC101745141 [Bombyx mori]
BMSK10029645	4.08	4.28	3.21	3.856	7.81	6.07	7.07	6.983	0.914063	0.000151809	1.19281e-05			Fanconi anemia group M protein [Bombyx mori]
BMSK10021700	0.34	0.49	0.27	0.366	0.76	0.46	0.67	0.63	0.913739	0.0388553	0.00907814	K10310		uncharacterized protein LOC114251643 [Bombyx mandarina]
BMSK10005289	16.81	16.27	15.58	16.22	72.92	19.4	35.94	42.753	0.913094	0.00664176	0.00103678	K00826	GO:0005829,GO:0005739,GO:0004084,GO:0042802,GO:0052656,GO:0052654,GO:0052655,GO:0009082,GO:0009083,GO:0008283,GO:0000082,GO:0009098,GO:0009099	branched-chain-amino-acid aminotransferase, cytosolic [Bombyx mori]
BMSK10027462	18.54	18.32	17.9	18.253	77.37	27.59	58.34	54.433	0.912873	0.000401539	3.69394e-05			uncharacterized protein LOC101746539 [Bombyx mori]
BMSK10024022	11.19	12.47	10.71	11.456	25.68	14.06	19.01	19.583	0.911962	0.00835055	0.00135161		GO:0005737,GO:0034518,GO:0008190,GO:0003743,GO:0036099,GO:0045727,GO:1901190	eukaryotic translation initiation factor 4E-binding protein Mextli isoform X1 [Bombyx mori]
BMSK10002243	23.7	27.09	26.77	25.853	58.28	34.91	43.74	45.643	0.911311	0.00657058	0.00102309			protein CNPPD1 isoform X1 [Bombyx mandarina]
BMSK10010987	34.11	32	29.54	31.883	43.48	64.47	65.27	57.74	0.910169	2.9892e-10	8.3366e-12			xaa-Pro dipeptidase [Bombyx mori]
BMSK10021230	5.29	5.35	4.98	5.206	14.45	9.58	10.97	11.666	0.909236	0.000485231	4.63922e-05			ATP-binding cassette sub-family D member 2 [Bombyx mori]
BMSK10021486	9.18	10.91	8.53	9.54	14.6	13.78	12.91	13.763	0.908916	2.86721e-08	1.03165e-09			uncharacterized protein LOC101740701 [Bombyx mori]
BMSK10021015	1.9	2.19	1.89	1.993	4.28	2.86	3.06	3.4	0.908628	0.0048171	0.000697823	K22610	GO:0005634,GO:0051213,GO:0046872,GO:0006325	round spermatid basic protein 1-like protein isoform X1 [Bombyx mori]
BMSK10002113	1.56	1.56	1.16	1.426	2.67	2.27	2.72	2.553	0.904116	2.93473e-05	1.89516e-06			uncharacterized protein LOC101740438 isoform X2 [Bombyx mori]
BMSK10018347	6.82	5.57	6.29	6.226	9.52	11.61	10.95	10.693	0.903863	5.54323e-07	2.43869e-08	K00507	GO:0016021,GO:0017105,GO:0046872,GO:0006633,GO:0006631,GO:0055114,GO:0042811	uncharacterized protein LOC692458 [Bombyx mori]
BMSK10005299	3.11	2.19	2.26	2.52	6.34	3.5	5.2	5.013	0.903351	0.0108815	0.00186616			uncharacterized protein LOC114248556 [Bombyx mandarina]
BMSK10001781	28.08	29.97	26.87	28.306	69.7	31.41	52.48	51.196	0.901989	0.0218857	0.00444625		GO:0005737,GO:0005829,GO:0004070,GO:0005524,GO:0004088,GO:0004151,GO:0070406,GO:0046872,GO:0006207,GO:0044205,GO:0019240,GO:0006541,GO:0006807,GO:0006228	CAD protein [Bombyx mori]
BMSK10027140	1.61	2.78	2.76	2.383	4.49	3.28	4.6	4.123	0.901681	0.0271636	0.0058002			uncharacterized protein LOC101740112 [Bombyx mori]
BMSK10000144	0.28	0.26	0.47	0.336	0.39	0.55	0.54	0.493	0.901511	0.00918841	0.001513			SET and MYND domain-containing protein 4 [Bombyx mori]
BMSK10020573	284.79	317.28	317.5	306.523	586.25	496.81	489.72	524.26	0.900388	2.01937e-05	1.24535e-06	K02147	GO:0033180,GO:0005524,GO:0016787,GO:0015991,GO:0046034	V-type proton ATPase subunit B [Bombyx mandarina]
BMSK10019974	17.33	15.22	14.91	15.82	31.61	27.33	28.13	29.023	0.899933	1.59093e-05	9.56132e-07		GO:0016021,GO:0005524,GO:0016887	ABC transporter G family member 23 isoform X1 [Bombyx mandarina]
BMSK10021008	4.17	4.36	4.62	4.383	10.49	4.55	7.53	7.523	0.898527	0.0455476	0.0111928			zinc finger protein 33A-like [Bombyx mandarina]
BMSK10029618	123.76	72.88	106.78	101.14	121.03	231.66	182.5	178.396	0.897551	0.00552449	0.000827654	K06258	GO:0005911,GO:0005783,GO:0098982,GO:0098978,GO:0016021,GO:0031594,GO:0043005,GO:0048786,GO:0030672,GO:0019901,GO:0022857,GO:0006874,GO:0016082	synaptic vesicle glycoprotein 2B isoform X2 [Bombyx mori]
BMSK10009061	7.98	8.81	8.95	8.58	18.02	13.68	14.47	15.39	0.896377	0.00013301	1.02508e-05	K11837	GO:0005794,GO:0005509,GO:0004843,GO:0016579,GO:0006511	ubiquitin carboxyl-terminal hydrolase 32 isoform X1 [Bombyx mori]
BMSK10003315	7.51	7.77	6.77	7.35	14.86	9.64	12.95	12.483	0.894676	0.00194615	0.00023851			ATP-binding cassette sub-family G member 1 [Bombyx mori]
BMSK10019492	7.93	7.33	7.59	7.616	14.71	10.87	12.99	12.856	0.894589	0.000949048	0.000100355		GO:0005829,GO:0005794,GO:0005654,GO:0050571,GO:0008106,GO:0004032,GO:0016491,GO:0055114	1,5-anhydro-D-fructose reductase [Bombyx mori]
BMSK10000216	2.28	2.44	1.97	2.23	4.4	2.85	4.11	3.786	0.89452	0.00988637	0.0016558		GO:0016021,GO:0005743,GO:0005741,GO:0043022	LETM1 domain-containing protein 1 [Bombyx mori]
BMSK10010368	9.35	11.85	11.99	11.063	25.68	16.45	17.41	19.846	0.8944	0.00460375	0.000657524	K07526	GO:0005737,GO:0005829,GO:0005096,GO:0048365,GO:0030336,GO:0051056,GO:0007165	rho GTPase-activating protein 4-like isoform X2 [Vanessa tameamea]
BMSK10028776	5.78	6.19	4.51	5.493	9.01	9.3	9.29	9.2	0.892298	1.20974e-06	5.65477e-08		GO:0005739	protein real-time isoform X1 [Bombyx mori]
BMSK10005791	2.98	3.95	2.94	3.29	5.98	5.06	5.58	5.54	0.892281	0.000183656	1.49331e-05	K01530	GO:0005789,GO:0016021,GO:0005886,GO:0005524,GO:0000287,GO:0004012,GO:0006812,GO:0045332	probable phospholipid-transporting ATPase VD isoform X1 [Bombyx mandarina]
BMSK10005491	3.88	5.69	4.42	4.663	9.29	7.29	8.77	8.45	0.891901	0.00288039	0.000377492	K05096	GO:0005768,GO:0005615,GO:0005887,GO:0005886,GO:0043235,GO:0005524,GO:0019838,GO:0004714,GO:0038085,GO:0005021,GO:0000186,GO:0007568,GO:0048514,GO:0016477,GO:0071456,GO:0006935,GO:0048598,GO:0007565,GO:0030522,GO:0097421,GO:1903671,GO:1904046,GO:0018108,GO:0045766,GO:0030335,GO:0008284,GO:0070374,GO:0060252,GO:0043410,GO:0014068,GO:0048661,GO:0046777,GO:0006468,GO:0006940,GO:0014823,GO:0032355,GO:…	vascular endothelial growth factor receptor 1 isoform X1 [Bombyx mori]
BMSK10025965	1.26	1.15	1.54	1.316	1.75	1.24	2.78	1.923	0.891425	0.0164599	0.00310086			reverse transcriptase [Bombyx mori]
BMSK10003662	11.1	11.45	14.18	12.243	24.89	18.33	19.31	20.843	0.891305	0.00316213	0.0004243	K09364	GO:0005737,GO:0005634,GO:0005667,GO:0003700,GO:0043565,GO:0007219,GO:0045944,GO:0045893,GO:0060019,GO:0042981	POU domain protein 2-like [Bombyx mandarina]
BMSK10006626	45.67	45.68	44.34	45.23	99.9	54.38	76.4	76.893	0.891219	0.00899284	0.00147655			uncharacterized protein LOC101743675 [Bombyx mori]
BMSK10010510	1.36	1.3	1.2	1.286	2.3	2.19	2.02	2.17	0.891067	2.32015e-06	1.16655e-07		GO:0016021	pecanex-like protein 1 [Bombyx mandarina]
BMSK10003524	10.85	10.66	10.24	10.583	19.76	16.21	17.41	17.793	0.891061	1.63305e-05	9.89144e-07			c-myc [Bombyx mori]
BMSK10001620	47.2	51.55	49.06	49.27	97.57	60.38	76.42	78.123	0.889402	0.00490874	0.00071381	K08864	GO:0005634,GO:0005524,GO:0004674,GO:0007049,GO:0006974,GO:0006325,GO:0006886,GO:0035556,GO:0006468,GO:0001672	kinase D-interacting substrate of 220 kDa isoform X3 [Bombyx mori]
BMSK10001512	24.29	24.09	23.1	23.826	46.33	29.43	37.76	37.84	0.888976	0.00303433	0.000402622	K10421	GO:0030424,GO:0044295,GO:0045169,GO:0005794,GO:0000776,GO:0005875,GO:0035371,GO:0005876,GO:0003779,GO:0008017,GO:0051010,GO:0070854,GO:0007349,GO:0007017	reverse transcriptase [Bombyx mori]
BMSK10019592	9.29	9.52	9.5	9.436	19.81	11.54	15.56	15.636	0.888457	0.01059	0.00180368			uncharacterized protein LOC113508909 [Trichoplusia ni]
BMSK10021973	54.01	39.98	45.37	46.453	80.39	71.08	79.01	76.826	0.888161	3.88309e-05	2.593e-06	K00699	GO:0005789,GO:0016021,GO:0015020	UDP-glycosyltransferase UGT33D8 [Bombyx mori]
BMSK10003960	3.14	2.84	2.61	2.863	4.56	4.27	5.75	4.86	0.888098	0.000176055	1.42044e-05		GO:0005794,GO:0000139,GO:0016021,GO:0038023,GO:0043407,GO:0010977,GO:0033137,GO:0001933,GO:0034067	progestin and adipoQ receptor family member 3 [Bombyx mori]
BMSK10022702	2.36	3.52	2.56	2.813	5.12	3.53	4.45	4.366	0.886446	0.00932667	0.0015401	K22410	GO:0016235,GO:0005829,GO:0005654,GO:0005634,GO:0017053,GO:0033613,GO:0000981,GO:0046974,GO:0046872,GO:0043565,GO:0046332,GO:0003713,GO:0050873,GO:0070828,GO:0030853,GO:0000122,GO:0045892,GO:0030512,GO:0022008,GO:0090336,GO:0120162,GO:0045893,GO:0043457,GO:0060021,GO:0035019,GO:0043586,GO:0050872	PR domain zinc finger protein 16 isoform X1 [Bombyx mori]
BMSK10003958	3.09	3.33	3.23	3.216	5.71	5.16	5.01	5.293	0.883191	6.86084e-05	4.88328e-06	K04686	GO:0005634,GO:0005667,GO:0003700,GO:0000978,GO:0001085,GO:0043565,GO:0009653,GO:0007275,GO:0006357	pituitary homeobox1 [Bombyx mori]
BMSK10021390	0.21	0.22	0.2	0.21	0.37	0.37	0.38	0.373	0.881727	5.63084e-05	3.93261e-06			uncharacterized protein LOC101740032 [Bombyx mori]
BMSK10003947	14.18	15.99	12.55	14.24	23.3	22.28	27.24	24.273	0.881038	7.32231e-06	4.09575e-07		GO:0005737,GO:0016491,GO:0006915,GO:0050829,GO:2000377,GO:0010212,GO:0016055	WW domain-containing oxidoreductase isoform X1 [Bombyx mandarina]
BMSK10007401	10.75	9.66	8.54	9.65	20.38	11.03	16.99	16.133	0.879868	0.0166877	0.00317067		GO:0016021	transmembrane protein 43 homolog isoform X1 [Bombyx mori]
BMSK10007775	563.44	520.93	547.16	543.843	1059.97	751.96	921.28	911.07	0.878972	0.000474598	4.49282e-05			small G protein signaling modulator 3 homolog [Bombyx mandarina]
BMSK10009844	26.89	33.94	29.46	30.096	63.51	35.93	50.1	49.846	0.877603	0.00934388	0.00154373	K14708	GO:0005783,GO:0070062,GO:0005794,GO:0016021,GO:0005887,GO:0043231,GO:0005765,GO:0005654,GO:0005886,GO:0008509,GO:0015301,GO:0008271,GO:0015116,GO:0006811,GO:0008272	sodium-independent sulfate anion transporter-like [Bombyx mandarina]
BMSK10016229	3.8	1.42	2.84	2.686	1.42	2.24	1.76	1.806	0.876891	0.00672769	0.00105231		GO:0003964,GO:0006313	reverse transcriptase [Bombyx mori]
BMSK10019524	24.53	27.63	25.65	25.936	53.48	33.1	39	41.86	0.876473	0.00452651	0.000644358	K09031	GO:0005634,GO:0003677,GO:0003700,GO:0009792,GO:0006357	transcription factor kayak, isoforms D/sro isoform X1 [Bombyx mandarina]
BMSK10022466	0.67	0.72	0.6	0.663	1.03	1.17	1.15	1.116	0.874837	0.00056277	5.46456e-05	K09215	GO:0005634,GO:0003677,GO:0003700,GO:0046872,GO:0000977,GO:0007350,GO:0048619,GO:0009880,GO:0016348,GO:0007443,GO:0000122,GO:0045892,GO:0007389,GO:0007366,GO:0045944,GO:0045893,GO:0006357	protein odd-skipped [Bombyx mandarina]
BMSK10000040	1.42	1.38	1.17	1.323	2.76	1.6	2.66	2.34	0.873383	0.0207627	0.0041757		GO:0036156,GO:0005524	actin-52 [Bombyx mori]
BMSK10029883	59.66	62.23	57.22	59.703	98.55	98.21	97.14	97.966	0.872524	1.87456e-10	5.13961e-12	K02154	GO:0030659,GO:0016021,GO:0042470,GO:0005886,GO:0016471,GO:0000220,GO:0051117,GO:0046961,GO:0015991,GO:0007035	V-type proton ATPase 116 kDa subunit a [Bombyx mori]
BMSK10010516	13.9	10.88	12.61	12.463	30.01	14.09	21.18	21.76	0.87234	0.0271082	0.00578372	K01077	GO:0031225,GO:0065010,GO:0005886,GO:0004035,GO:0046872	methyltransferase-like protein 25 [Bombyx mori]
BMSK10006400	5.37	6.28	5.38	5.676	13.45	6.85	8.61	9.636	0.871176	0.0267119	0.00567437	K16685	GO:0045179,GO:0005911,GO:0098592,GO:0036375,GO:0007298,GO:0001745,GO:0060253,GO:0046621,GO:0043065,GO:0035332,GO:0006355	protein kibra isoform X2 [Bombyx mori]
BMSK10013971	82.03	71.07	72.91	75.336	158.91	84.97	131.85	125.243	0.870008	0.0137262	0.00247479	K02896	GO:0022625,GO:0005730,GO:0003723,GO:0003735,GO:1902626,GO:0002181,GO:0000027,GO:0006412	neither inactivation nor afterpotential protein G [Bombyx mori]
BMSK10018392	11.15	11.56	10.31	11.006	24.88	13.45	18.88	19.07	0.869818	0.0145125	0.00265875			zinc finger protein 26-like [Bombyx mandarina]
BMSK10019394	5.61	5.63	5.17	5.47	9.75	8.54	8.63	8.973	0.868916	1.10546e-05	6.42661e-07	K06699	GO:0005829,GO:0016607,GO:0005634,GO:1990111,GO:0070577,GO:0016504,GO:0070628,GO:0006974,GO:0006281,GO:0007275,GO:0010499,GO:0035093	proteasome activator complex subunit 4 isoform X1 [Bombyx mori]
BMSK10024853	0.55	0.93	0.64	0.706	1.43	1.13	1	1.186	0.867385	0.0360032	0.00827246	K19774		uncharacterized protein LOC101738767 [Bombyx mori]
BMSK10018091	0.59	0.69	0.66	0.646	1.24	0.83	1.16	1.076	0.866517	0.00848592	0.00137932	K15615	GO:0005737,GO:0005634,GO:0005667,GO:0001228,GO:0000981,GO:0000978,GO:0000976,GO:0048856,GO:0009653,GO:0048701,GO:0061197,GO:0048699,GO:0042472,GO:0008584,GO:0030238,GO:0046661,GO:0072075,GO:0051451,GO:0061055,GO:0043066,GO:0043524,GO:1902725,GO:0045892,GO:0030910,GO:0060037,GO:0090190,GO:0045893,GO:0072107,GO:0034504,GO:0072095,GO:0050678,GO:0032880,GO:0008582,GO:0045214,GO:0098528,GO:0007519,GO:…	uncharacterized protein LOC114241121 [Bombyx mandarina]
BMSK10007172	16.57	16.51	18.63	17.236	40.11	17.32	28.36	28.596	0.864484	0.049271	0.0123594			zyxin [Bombyx mori]
BMSK10019199	34.9	34.35	33.84	34.363	41.63	33.89	36.73	37.416	0.864421	0.00651797	0.00101336	K17906	GO:0005829,GO:0019898,GO:0043231,GO:0005811,GO:0005634,GO:0000407,GO:0034045,GO:0000045,GO:0000422	autophagy-related protein 2 homolog A [Bombyx mori]
BMSK10014564	217.8	284.45	230.83	244.36	552.78	390.58	452.45	465.27	0.862368	0.00104732	0.000112985	K08770	GO:0005737,GO:0005634,GO:0031386,GO:0031625,GO:0019941,GO:0016567	uncharacterized protein LOC106647313 isoform X1 [Copidosoma floridanum]
BMSK10012436	3.63	4.34	2.33	3.433	6.21	6.34	7.21	6.586	0.86092	0.0014854	0.000174341			uncharacterized protein LOC114253044 [Bombyx mandarina]
BMSK10002469	8.88	8.72	7.83	8.476	17.26	11.26	13.99	14.17	0.860797	0.00136378	0.000157816		GO:0030134,GO:0005737,GO:0005829,GO:0005783,GO:0005793,GO:0012507,GO:0005794,GO:0000139,GO:0043231,GO:0046872,GO:0004620,GO:0003723,GO:0048208,GO:0006888,GO:0007030,GO:0006886	uncharacterized protein LOC101741044 isoform X1 [Bombyx mori]
BMSK10019792	7.47	11.03	7.74	8.746	8.75	9.55	9.68	9.326	0.859747	4.78433e-07	2.07099e-08		GO:0030061,GO:0005758,GO:0005739,GO:1990050,GO:0048813,GO:0070584,GO:0015914	probable methyltransferase-like protein 15 homolog [Bombyx mori]
BMSK10028188	2.15	2.71	1.73	2.196	3.4	3.04	3.93	3.456	0.859473	0.0141483	0.00257647			reverse transcriptase [Bombyx mori]
BMSK10008386	4.54	6.37	5.22	5.376	7.15	9.46	6.8	7.803	0.857538	1.82635e-06	8.93876e-08		GO:0005737,GO:0030660,GO:0016020,GO:0005886,GO:0019034,GO:0004430,GO:0005524,GO:0016301,GO:0044803,GO:0046854,GO:0048015,GO:0016310,GO:0046786,GO:0039694	phosphatidylinositol 4-kinase alpha isoform X1 [Bombyx mandarina]
BMSK10008985	5.11	3.8	4	4.303	9.18	5.28	6.75	7.07	0.856612	0.0186414	0.00363778	K18740	GO:0005635,GO:0008408,GO:0003676	egalitarian protein homolog [Bombyx mandarina]
BMSK10026255	3.61	2.68	2.93	3.073	4.5	4	5.74	4.746	0.854119	0.000335673	2.99745e-05			uncharacterized protein LOC101744095 isoform X1 [Bombyx mori]
BMSK10000184	14.96	15.44	13.9	14.766	30.07	20.67	24.86	25.2	0.853432	0.00151033	0.000178454		GO:0005829,GO:0016020,GO:0005635,GO:0005643,GO:0005654,GO:0030695,GO:0042393,GO:0008565,GO:0008536,GO:0046332,GO:0005215,GO:0045087,GO:0045736,GO:0006606,GO:0007165,GO:0016032	importin-7 isoform X2 [Bombyx mori]
BMSK10016128	8.62	9.97	8.43	9.006	16.22	13	15.16	14.793	0.85081	0.00042802	3.99472e-05	K13805	GO:0007165	arrestin homolog [Bombyx mori]
BMSK10007479	4.83	6.04	5.89	5.586	10.31	8.83	9.97	9.703	0.84844	0.00193	0.000235695		GO:0005576,GO:0008613,GO:0007589	corticotropin-releasing factor-like diuretic hormone isoform X1 [Bombyx mori]
BMSK10015888	10.71	11.58	11.86	11.383	23.15	15.7	17.02	18.623	0.84455	0.00449736	0.000638442	K05702	GO:0005912,GO:0043296,GO:0045177,GO:0030424,GO:0030054,GO:0005913,GO:0044291,GO:0005911,GO:0005737,GO:0005829,GO:0016607,GO:0005654,GO:0005886,GO:0036477,GO:0070160,GO:0051015,GO:0050839,GO:0030274,GO:0017016,GO:0034334,GO:0070830,GO:0048854,GO:0044331,GO:0021987,GO:0140059,GO:0090557,GO:0061951,GO:0048872,GO:0030336,GO:0060563,GO:0022409,GO:2000049,GO:1903861,GO:0050775,GO:0061003,GO:0010628,GO:…	afadin isoform X1 [Bombyx mori]
BMSK10014351	4.03	4.15	3.09	3.756	6.06	5.92	6.42	6.133	0.844117	2.31312e-05	1.45558e-06			uncharacterized protein LOC101735803 [Bombyx mori]
BMSK10022024	6.18	6.65	5.78	6.203	11.21	9.06	11.11	10.46	0.843679	5.90576e-06	3.20133e-07	K05330	GO:0016021,GO:0043005,GO:0043025,GO:0043204,GO:0005242,GO:1990573,GO:0008277,GO:0034765,GO:0046662	reverse transcriptase [Bombyx mori]
BMSK10016026	12.2	11.59	10.86	11.55	20.19	17.11	19.81	19.036	0.842176	3.18223e-05	2.08249e-06		GO:0003964,GO:0006313	ADP-ribosylation factor-like protein isoform X1 [Bombyx mori]
BMSK10011660	12.35	11.58	10.4	11.443	13.56	25.97	23.24	20.923	0.841516	0.00550295	0.00082397	K01050	GO:0005576,GO:0080030	Carboxylesterase-like protein, partial [Operophtera brumata]
BMSK10005008	2.36	1.82	1.57	1.916	7.19	3	5.3	5.163	0.841006	0.0366646	0.00845396		GO:0005794,GO:0000139,GO:0005798,GO:0016021,GO:0015297,GO:0005457,GO:0022857,GO:0008643,GO:0015782,GO:0036085,GO:0015783,GO:1990570,GO:0048193,GO:0007625,GO:0036071,GO:0036066,GO:0072334,GO:0015786,GO:0015787,GO:0015789,GO:1990569	GDP-fucose transporter 1 [Bombyx mandarina]
BMSK10001313	6.5	7.13	6.91	6.846	14.32	9.1	12.15	11.856	0.840933	0.00237184	0.000302792		GO:0016021,GO:0005743,GO:0022857	solute carrier family 25 member 35 [Bombyx mori]
BMSK10007876	10.57	9.18	9.26	9.67	17.35	12.94	15.96	15.416	0.840233	0.00152478	0.00018028	K20777	GO:0005737,GO:0005634,GO:0008408,GO:0008852,GO:0003676,GO:0008310,GO:0000729,GO:0006302,GO:0000724,GO:0090305	exonuclease 3'-5' domain-containing protein 2 [Bombyx mori]
BMSK10010979	2.83	3.25	2.69	2.923	5.83	3.59	4.91	4.776	0.838002	0.00889816	0.00145751			uncharacterized protein DDB_G0286591 [Bombyx mandarina]
BMSK10000927	6.8	8.45	7.16	7.47	15.55	10.85	11.89	12.763	0.834766	0.00126481	0.000143085	K08810	GO:0005737,GO:0005524,GO:0004674,GO:0005089,GO:0035023	kalirin isoform X2 [Bombyx mandarina]
BMSK10012901	2.87	3.03	2.99	2.963	6.22	3.78	4.37	4.79	0.834596	0.0136081	0.00244388			KAT8 regulatory NSL complex subunit 2 isoform X1 [Bombyx mandarina]
BMSK10009809	8.49	6.88	6.97	7.446	12.35	12.42	13.56	12.776	0.834556	5.2916e-05	3.64899e-06			reverse transcriptase [Bombyx mori]
BMSK10022250	0.96	1.15	1	1.036	1.97	1.46	1.94	1.79	0.833507	0.0060636	0.000929856		GO:0005813	TBC1 domain family member 31 [Bombyx mandarina]
BMSK10021232	5.01	4.27	4.52	4.6	7	8.1	7.67	7.59	0.831106	1.44143e-08	4.94859e-10	K05011	GO:0015629,GO:0016324,GO:0009925,GO:0034707,GO:0005887,GO:0005254,GO:0005247,GO:1902476,GO:0006821,GO:0034765,GO:0003091,GO:0003097,GO:0030321,GO:0035377	chloride channel protein 2 isoform X1 [Bombyx mori]
BMSK10019130	4.82	5.87	5.22	5.303	6.97	8.51	7.59	7.69	0.830448	8.33595e-10	2.42305e-11			transmembrane protein 8A [Bombyx mori]
BMSK10006854	16.79	17.96	19.93	18.226	36.72	30.83	31.94	33.163	0.830423	0.00017145	1.37656e-05			uncharacterized protein LOC101745243 [Bombyx mori]
BMSK10001377	4.79	3.67	4.13	4.196	14.79	20.63	19.28	18.233	0.830369	5.5848e-09	1.77254e-10	K04468	GO:0005737,GO:0005634,GO:0005524,GO:0004707,GO:0046872,GO:0035556,GO:0050821,GO:0010468,GO:0016055	serine/threonine-protein kinase NLK isoform X2 [Bombyx mandarina]
BMSK10008768	17.12	20.33	23.21	20.22	42.64	29.27	31.44	34.45	0.830361	0.005227	0.000770085			zinc finger protein 431 [Bombyx mori]
BMSK10014181	26.86	27.84	25.73	26.81	53.46	31.23	45.08	43.256	0.829882	0.00984752	0.00164551	K12872	GO:0005737,GO:0005634,GO:0000974,GO:0071006,GO:0071007,GO:0046872,GO:0036002,GO:0017070,GO:0043009,GO:0045292,GO:0033120,GO:0000387	pre-mRNA-splicing factor RBM22 [Bombyx mori]
BMSK10023210	48.36	48.1	46.76	47.74	89.84	67.64	77.14	78.206	0.829371	0.000860641	8.95654e-05	K16194	GO:0005737,GO:0005524,GO:0004674,GO:0017148	eIF 2a kinase [Bombyx mori]
BMSK10005931	21.7	21.18	20.03	20.97	30.89	23.31	28.82	27.673	0.829271	0.00942927	0.00156006		GO:0005737,GO:0016021,GO:0005811,GO:0016020,GO:0005886,GO:0004806,GO:0055088,GO:0010891,GO:0010898,GO:0019433	uncharacterized protein LOC114239686 [Bombyx mandarina]
BMSK10018732	29.25	32.52	28.24	30.003	74.05	61.87	60.28	65.4	0.828634	8.50612e-08	3.26773e-09		GO:0005623,GO:0005576	transferrin [Bombyx mori]
BMSK10024394	6.58	7.77	6.95	7.1	10.31	13.85	10.32	11.493	0.827721	0.000290978	2.5374e-05	K13808	GO:0007165	arrestin homolog isoform X1 [Bombyx mori]
BMSK10010862	5.61	5.08	4.96	5.216	7.88	6.36	8.12	7.453	0.825393	0.0016414	0.000196004	K00297	GO:0005829,GO:0045202,GO:0071949,GO:0050660,GO:0004489,GO:0072341,GO:0050661,GO:0044877,GO:0070829,GO:0050667,GO:0009086,GO:0006555,GO:0001843,GO:0006730,GO:0031060,GO:0035999,GO:0046653	tRNA (cytidine(32)-2'-O)-methyltransferase non-catalytic subunit TRM732 [Bombyx mandarina]
BMSK10008491	4.56	4.11	3.35	4.006	8.85	6.36	9.12	8.11	0.825214	0.00117362	0.000130464			uncharacterized protein LOC101736674 [Bombyx mori]
BMSK10009502	22	21.58	20.82	21.466	40.96	28.82	37.99	35.923	0.824184	0.000936274	9.88572e-05		GO:0046658,GO:0005886,GO:0016028,GO:0035996,GO:0007156,GO:0032528,GO:0050896,GO:0042052,GO:0007601	H(+)/Cl(-) exchange transporter 7 [Bombyx mori]
BMSK10024814	8.98	9.97	8.09	9.013	14.34	14.75	14.41	14.5	0.823223	2.09456e-08	7.33894e-10			RNA-binding protein 24-B-like isoform X1 [Bombyx mandarina]
BMSK10002985	5.96	8.85	7.2	7.336	16.73	10.28	12.41	13.14	0.822209	0.0140009	0.00254191	K07189	GO:0008157	glycogen-binding subunit 76A isoform X1 [Bombyx mori]
BMSK10024179	470.58	313.65	420.58	401.603	802.23	475.86	665.55	647.88	0.821464	0.0238192	0.00492065		GO:0042302	cuticular protein RR-2 motif 59 precursor [Bombyx mori]
BMSK10022230	3.39	3.8	4.05	3.746	5.12	4	3.95	4.356	0.82041	5.41285e-05	3.7591e-06		GO:0002080,GO:0005938,GO:0032153,GO:0005737,GO:0005769,GO:0043231,GO:0005525,GO:0003924,GO:0019901,GO:0047485,GO:0051017,GO:0007015,GO:0030950,GO:0048672,GO:0032956,GO:0030334,GO:0008360,GO:0007266,GO:0007165	reverse transcriptase [Bombyx mori]
BMSK10029756	11.65	8.95	9.86	10.153	15.99	16.91	17.47	16.79	0.820201	2.33431e-05	1.47258e-06			uncharacterized protein LOC101738673 [Bombyx mori]
BMSK10003004	0.36	0.37	0.31	0.346	0.5	0.66	0.68	0.613	0.819433	0.0432709	0.0104531			endonuclease and reverse transcriptase-like protein [Bombyx mori]
BMSK10001352	21.42	19.61	18.79	19.94	38.19	21.3	33.59	31.026	0.817126	0.0188912	0.00370284	K15216		RNA polymerase I-specific transcription initiation factor RRN3 [Bombyx mori]
BMSK10023118	4.74	4.13	4.77	4.546	9.42	5.06	7.4	7.293	0.817063	0.0298001	0.00651767	K00079	GO:0005829,GO:0005654,GO:0000253,GO:0004090,GO:0070402,GO:0050890,GO:0042376	carbonyl reductase [NADPH] 3 [Bombyx mori]
BMSK10005307	7.18	8.58	6.6	7.453	14.02	8.58	12.45	11.683	0.816719	0.0180873	0.00350976		GO:0016021,GO:0005886,GO:0015252,GO:1902600	uncharacterized protein LOC101735423 isoform X1 [Bombyx mori]
BMSK10001522	14.05	18.6	15.13	15.926	27.03	25.72	25.28	26.01	0.816072	9.94694e-06	5.72795e-07		GO:0030054,GO:0005788,GO:0101003,GO:0005887,GO:0030285,GO:0005886,GO:0043235,GO:0030667,GO:0030672,GO:0043195,GO:0005001,GO:0035773,GO:0006629,GO:0034260,GO:0007269,GO:0043312,GO:0006470	receptor-type tyrosine-protein phosphatase N2 isoform X1 [Bombyx mori]
BMSK10020865	23.85	17.84	17.69	19.793	38.49	22.54	33.48	31.503	0.815169	0.0218693	0.00443948			olfactory receptor 33 [Bombyx mori]
BMSK10016764	43.65	46.3	41.66	43.87	102.7	51.19	78.57	77.486	0.81502	0.0178459	0.0034517			transposase [Bombyx mandarina]
BMSK10024811	74.46	37.24	58.68	56.793	98.42	76.69	107.53	94.213	0.814585	0.0309775	0.0068409			cuticular protein glycine-rich 10 precursor [Bombyx mori]
BMSK10011554	14.24	15.4	11.53	13.723	21.9	21.98	22.11	21.996	0.812374	7.48509e-06	4.20444e-07		GO:0005829,GO:0005811,GO:0003841,GO:0052689,GO:0042171,GO:0030154,GO:0006631,GO:0055088,GO:0010891,GO:0006654,GO:0010898	1-acylglycerol-3-phosphate O-acyltransferase ABHD5 isoform X1 [Bombyx mori]
BMSK10025791	14.06	14.73	13.35	14.046	28.26	15.61	22.5	22.123	0.810079	0.0169132	0.00322878	K04677	GO:0005737,GO:0005829,GO:0005794,GO:0016604,GO:0005634,GO:0032991,GO:0005667,GO:0003682,GO:0070410,GO:0000981,GO:0070411,GO:0042802,GO:0046872,GO:0070412,GO:0000978,GO:0044212,GO:0030617,GO:0070698,GO:0034713,GO:0031625,GO:0035904,GO:0003180,GO:0030509,GO:0031589,GO:0060976,GO:0045444,GO:0006955,GO:0003183,GO:0043066,GO:0030514,GO:0008285,GO:0030279,GO:0045668,GO:0060394,GO:0010991,GO:0030512,GO:…	mothers against decapentaplegic homolog 6 [Bombyx mandarina]
BMSK10008326	8.46	10.37	10.01	9.613	20.41	13.37	14.46	16.08	0.809696	0.00619791	0.000954348	K18728	GO:0005737,GO:0005829,GO:0043231,GO:0016607,GO:0005634,GO:0000932,GO:0016605,GO:0003729,GO:0045665,GO:0017148,GO:0015031,GO:0019827	uncharacterized protein LOC101742695 [Bombyx mori]
BMSK10025153	18.55	16.47	17.59	17.536	32.45	18.75	24.63	25.276	0.80729	0.026703	0.00567037	K12350	GO:0005768,GO:0005615,GO:0005765,GO:0005764,GO:0045121,GO:0005886,GO:0061750,GO:0016798,GO:0008081,GO:0004767,GO:0008270,GO:0046513,GO:0008203,GO:0043407,GO:0035307,GO:0006685,GO:0023021	sphingomyelin phosphodiesterase isoform X1 [Bombyx mori]
BMSK10029135	28	35.17	28.93	30.7	61.09	39.34	54.88	51.77	0.806511	0.0042579	0.000599096			uncharacterized protein LOC101735549 isoform X1 [Bombyx mori]
BMSK10019143	1.83	2.59	1.98	2.133	4.04	2.98	3.17	3.396	0.80619	0.0159945	0.00299152	K22536	GO:0005634,GO:0003677,GO:0003700,GO:0007469,GO:0048749,GO:0006355,GO:0007379	protein distal antenna [Bombyx mori]
BMSK10020467	1.72	1.42	1.06	1.4	2.29	2.06	2.36	2.236	0.805607	0.00798724	0.00128258		GO:0016324,GO:0070062,GO:0016021,GO:0005886,GO:0015129,GO:0140161,GO:0008028,GO:0022803,GO:0015552,GO:0006915,GO:0006811,GO:0034356,GO:0015913	reverse transcriptase [Bombyx mori]
BMSK10010693	2.57	2.69	2.18	2.48	4.23	3.17	3.62	3.673	0.80538	0.0105673	0.00179898			zinc finger protein 677 isoform X1 [Bombyx mori]
BMSK10003275	7.81	7.1	6.05	6.986	13.25	6.5	11.08	10.276	0.803666	0.0397683	0.00934456	K17710	GO:0005759,GO:0000049,GO:0042780	pentatricopeptide repeat-containing protein 1, mitochondrial isoform X1 [Bombyx mandarina]
BMSK10019385	12.49	11.29	11.63	11.803	22.58	15.58	19.29	19.15	0.800891	0.00208983	0.000260387		GO:0034703,GO:0016021,GO:0005262,GO:0005261,GO:0006816,GO:0006812,GO:0048060,GO:0006813,GO:0051290,GO:0009408	transient receptor potential channel pyrexia [Bombyx mandarina]
BMSK10011719	24.3	26.15	23.26	24.57	35.85	25.42	32.53	31.266	0.800552	0.0326208	0.00729862	K14169		uncharacterized protein LOC113393473 [Vanessa tameamea]
BMSK10009185	13.21	11.89	12.82	12.64	20.93	18.42	20.22	19.856	0.799663	2.82773e-05	1.8194e-06	K12471	GO:0030128,GO:0005829,GO:0043231,GO:0045296,GO:0008289,GO:0006897,GO:0061024,GO:1903671,GO:0030948,GO:0045747	epsin-1 [Bombyx mori]
BMSK10026623	95.11	102.29	95.78	97.726	182.67	167.49	176.67	175.61	0.798322	2.12078e-07	8.53043e-09			CCR4-NOT transcription complex subunit 6 isoform X1 [Bombyx mori]
BMSK10001702	2.68	2.6	2.5	2.593	5.11	3.29	4.03	4.143	0.797648	0.0148189	0.00273115			uncharacterized protein LOC114242742 [Bombyx mandarina]
BMSK10008931	32.57	32.47	32.77	32.603	78.87	43.22	58.17	60.086	0.79638	0.0315179	0.0070048			max-binding protein MNT [Bombyx mori]
BMSK10026638	36.44	35.53	31.73	34.566	60.84	42.03	57.4	53.423	0.792665	0.00305752	0.000405941	K16220		uncharacterized protein LOC101741342 [Bombyx mori]
BMSK10018662	2.05	2.57	1.86	2.16	2.97	3.77	3.67	3.47	0.791438	2.51263e-05	1.59889e-06	K13194	GO:0005737,GO:0005730,GO:0005634,GO:0003726,GO:0003725,GO:0046872,GO:0008251,GO:0006382,GO:0030534,GO:0008344,GO:0045475,GO:0007626,GO:0008049,GO:0016556,GO:0006397,GO:0042752,GO:0060964,GO:0042391,GO:0009408,GO:0001666,GO:0006979,GO:0009451,GO:0006396	double-stranded RNA-specific editase 1 isoform X2 [Bombyx mandarina]
BMSK10026386	6.27	4.21	4.27	4.916	7.23	7.53	8.65	7.803	0.790967	0.00230054	0.00029134		GO:0016021,GO:0005886,GO:0022857,GO:0015771	facilitated trehalose transporter Tret1 [Bombyx mori]
BMSK10005516	2.25	3.82	3.55	3.206	5	3.41	4.16	4.19	0.790719	0.012602	0.00223645			alkaline nuclease isoform X1 [Bombyx mori]
BMSK10022373	124.32	105.89	113.73	114.646	224.89	111.08	173.86	169.943	0.790345	0.0332826	0.00748067	K00451	GO:0004411,GO:0046872,GO:0006520,GO:0006559,GO:0006572	uncharacterized protein LOC101735649 [Bombyx mori]
BMSK10014889	137.7	106.68	127.62	124	235.4	179.85	205.93	207.06	0.789955	0.00131689	0.000150735		GO:0005789,GO:0016021,GO:0031965,GO:0004553,GO:0005975,GO:0016139,GO:0043568,GO:0051897,GO:0048741	uncharacterized family 31 glucosidase KIAA1161 [Bombyx mori]
BMSK10013133	21.93	36.46	29.94	29.443	58	39.29	41.42	46.236	0.787959	0.0303022	0.00665368	K10637	GO:0005737,GO:0005856,GO:0005829,GO:0046872,GO:0004842,GO:0007369,GO:0030178,GO:0006511	reverse transcriptase [Bombyx mori]
BMSK10007424	12.62	11.37	11.1	11.696	10.43	26.01	21.17	19.203	0.787386	0.0246931	0.00515823	K05673	GO:0016323,GO:0016021,GO:0016020,GO:0005886,GO:0031088,GO:0016404,GO:0005524,GO:0015662,GO:0042626,GO:0060271,GO:0002576,GO:0048661,GO:0032310,GO:0042493,GO:0014070,GO:0010243,GO:0055085	multidrug resistance-associated protein 4 [Bombyx mori]
BMSK10006219	6.44	6.79	6.06	6.43	11.82	9.88	10.06	10.586	0.786323	0.000158453	1.25976e-05		GO:0005829,GO:0019898,GO:0000407,GO:0034045,GO:1901981,GO:0080025,GO:0032266,GO:0019901,GO:0000045,GO:0006914,GO:0000422,GO:0009267,GO:0006497,GO:0034497	WD repeat domain phosphoinositide-interacting protein 4 [Bombyx mori]
BMSK10008718	23.71	30.62	27.67	27.333	59.29	33.46	42.72	45.156	0.78626	0.0162164	0.00304819		GO:0042641,GO:0005903,GO:0005856,GO:0005793,GO:0000139,GO:0016459,GO:0045335,GO:0005802,GO:0051015,GO:0043531,GO:0005524,GO:0031032,GO:0090164,GO:0016477,GO:0071346,GO:0007030,GO:0090161,GO:0048194,GO:0043066,GO:1903028,GO:0050714,GO:0043030	unconventional myosin-XVIIIa [Bombyx mandarina]
BMSK10028794	0.99	0.97	0.76	0.906	1.12	1.5	1.5	1.373	0.784232	0.00311195	0.000415856		GO:0016021	transmembrane protein 222 [Bombyx mori]
BMSK10006786	16.22	15.25	14.39	15.286	31.26	17.35	25.01	24.54	0.7839	0.0147195	0.00270708	K14400	GO:0005737,GO:0005739,GO:0005849,GO:0005654,GO:0003729,GO:0000993,GO:0031124,GO:0006379,GO:0006378,GO:0000398,GO:0006369	pre-mRNA cleavage complex 2 protein Pcf11 [Bombyx mandarina]
BMSK10023777	1050.95	1035.53	1052.72	1046.4	1985.92	1249.71	1614.66	1616.76	0.783268	0.00983267	0.00164037		GO:0022625,GO:0003735,GO:0002181,GO:0000027	60S ribosomal protein L3 [Bombyx mandarina]
BMSK10023907	3.22	3	3.17	3.13	5.19	3.88	4.87	4.646	0.782486	0.0034937	0.000476202		GO:0043194,GO:0005737,GO:0051494	schwannomin-interacting protein 1 homolog isoform X1 [Bombyx mori]
BMSK10014063	19.43	19.5	20.01	19.646	39.4	28.31	34.15	33.953	0.781877	0.00100439	0.000107285		GO:0005615,GO:0004252,GO:0007597,GO:0042730,GO:0006954,GO:0097421	plasma kallikrein-like isoform X1 [Bombyx mori]
BMSK10025473	23.91	19.6	22.5	22.003	41.2	33.02	37.95	37.39	0.781784	0.00011197	8.46221e-06			monocarboxylate transporter 9 isoform X1 [Bombyx mori]
BMSK10020861	9.96	10.49	11.46	10.636	29.02	51.03	41.75	40.6	0.78073	0.000434966	4.07322e-05	K04958	GO:0044295,GO:0030659,GO:0005783,GO:0005789,GO:0016021,GO:0005886,GO:0016529,GO:0030667,GO:0005790,GO:0005509,GO:0070679,GO:0005220,GO:0035091,GO:0070588,GO:0006816,GO:0006874,GO:0071361,GO:0009267,GO:0055089,GO:0007629,GO:0030536,GO:0055088,GO:0007591,GO:0016319,GO:0010888,GO:0000280,GO:0051482,GO:0046000,GO:0060259,GO:0051209,GO:0006979,GO:0042594,GO:0035071,GO:0007608,GO:0050909,GO:0030322,GO:…	inositol 1,4,5-trisphosphate receptor isoform X4 [Bombyx mori]
BMSK10011933	8.55	6	6.41	6.986	11.55	10.56	10.93	11.013	0.780532	0.00732395	0.00115938		GO:0005576	ejaculatory bulb-specific protein 3 [Bombyx mori]
BMSK10009259	15.41	14.05	15.38	14.946	22.81	23.99	23.74	23.513	0.780189	3.90953e-06	2.03017e-07	K00849	GO:0005737,GO:0005829,GO:0005524,GO:0004335,GO:0005534,GO:0019402,GO:0033499,GO:0061623	galactokinase isoform X1 [Bombyx mori]
BMSK10014849	2.28	3.21	2.78	2.756	7.75	6.23	4.99	6.323	0.77975	0.000606202	5.93867e-05	K20099	GO:0005737,GO:0005783,GO:0005634,GO:0035770,GO:0034458,GO:0005524,GO:0034459,GO:1990247,GO:0003723,GO:0070063,GO:0008186,GO:0051729,GO:0051321,GO:0048599,GO:0044829,GO:0070555,GO:0034612,GO:0007286	probable ATP-dependent RNA helicase YTHDC2 [Bombyx mori]
BMSK10009516	1.86	1.57	1.62	1.683	2.76	2.64	2.81	2.736	0.778759	3.91091e-06	2.03703e-07		GO:0005634,GO:0003677,GO:0004519,GO:0015074,GO:0006313	serine/threonine-protein kinase/endoribonuclease IRE1 [Bombyx mori]
BMSK10008253	3.87	3.47	3.94	3.76	7.14	4.5	5.79	5.81	0.777284	0.0136035	0.00244198			Uncharacterized protein OBRU01_25930 [Operophtera brumata]
BMSK10006179	3.74	3.9	3.81	3.816	4.6	6.22	5.41	5.41	0.77561	3.72053e-07	1.56958e-08		GO:0009986,GO:0030139,GO:0009897,GO:0005794,GO:0005887,GO:0043231,GO:0045121,GO:0048471,GO:0045335,GO:0005886,GO:0008509,GO:0034186,GO:0034188,GO:0034185,GO:0005524,GO:0016887,GO:0042626,GO:0051117,GO:0017127,GO:0008035,GO:0005319,GO:0090554,GO:0090556,GO:0005548,GO:0005102,GO:0031267,GO:0019905,GO:0007189,GO:0071397,GO:0071222,GO:0071404,GO:0071300,GO:0033344,GO:0042632,GO:0008203,GO:0030301,GO:…	uncharacterized protein LOC111354274 [Spodoptera litura]
BMSK10029881	3094.7	3476.97	3378.98	3316.88	7200.2	4415.37	5342.12	5652.56	0.77388	0.0128001	0.00228167	K03283	GO:0005634,GO:0005524	Heat shock protein cognate 4 [Danaus plexippus plexippus]
BMSK10029614	10.25	11.69	10.28	10.74	18.63	10.42	13.19	14.08	0.773134	0.0206889	0.00415273	K19673	GO:0097542,GO:0005929,GO:0005737,GO:0005856,GO:0030991,GO:0000790,GO:0021798,GO:0035721,GO:0035735,GO:0061512,GO:1905799,GO:0008589,GO:0006357,GO:0007224,GO:0021591	tetratricopeptide repeat protein 21B-like [Bombyx mandarina]
BMSK10011680	165.89	106.6	147.48	139.99	161.01	276.5	221.75	219.753	0.772618	0.0102539	0.00172713			reverse transcriptase [Bombyx mori]
BMSK10012263	247.31	258.84	256.39	254.18	516.21	307.17	402.92	408.766	0.772546	0.0132995	0.00237905		GO:0031225,GO:0005615,GO:0005886,GO:0004867,GO:0050431,GO:0001942,GO:0010839,GO:0001933,GO:0030512,GO:0061045,GO:0072675,GO:0045616	CD109 antigen [Bombyx mandarina]
BMSK10025191	53.63	38.81	48.46	46.966	78.1	76.4	75.03	76.51	0.772285	0.000433955	4.06034e-05	K15013	GO:0005737,GO:0005524,GO:0102391,GO:0004467	very long-chain-fatty-acid--CoA ligase bubblegum isoform X1 [Bombyx mori]
BMSK10002450	4.56	3.54	4.11	4.07	5.83	6.68	6.19	6.233	0.772046	0.000196994	1.62653e-05		GO:0005576	sericin 1-like isoform X1 [Bombyx mori]
BMSK10024104	9.5	8.58	8.57	8.883	13.76	13.77	13.57	13.7	0.771463	1.59944e-06	7.70254e-08		GO:0005737,GO:0016459,GO:0051015,GO:0030898,GO:0005524,GO:0003774,GO:0032027,GO:0030048,GO:0048800,GO:0008407,GO:0035317,GO:0007605	myosin-VIIa [Bombyx mandarina]
BMSK10016358	0.44	0.43	0.39	0.42	0.65	0.69	0.62	0.653	0.77134	0.00109466	0.000119622	K04131	GO:0030054,GO:0030425,GO:0016021,GO:0005887,GO:0045211,GO:0016907,GO:0008227,GO:0004930,GO:0004993,GO:0030594,GO:0007197,GO:0007268,GO:0007213,GO:0007187,GO:0007200	muscarinic acetylcholine receptor DM1 [Bombyx mandarina]
BMSK10007406	5.72	5.9	5.71	5.776	10.45	7.32	9.1	8.956	0.770386	0.00469058	0.000672872			uncharacterized protein LOC101736145 isoform X1 [Bombyx mori]
BMSK10013490	3.04	3.46	3.27	3.256	6.17	4.56	4.62	5.116	0.76689	0.00553249	0.000829286		GO:0000943,GO:0004190,GO:0004519,GO:0003676,GO:0003964,GO:0008270,GO:0015074	ras-responsive element-binding protein 1-like [Bombyx mandarina]
BMSK10016120	6.01	6.41	5.96	6.126	11.3	7.69	9.15	9.38	0.766702	0.00515979	0.000757208	K23317		uncharacterized protein LOC101736037 isoform X1 [Bombyx mori]
BMSK10000367	4.6	4.13	3.85	4.193	8.91	5.43	7.36	7.233	0.766151	0.0066259	0.00103378	K01446	GO:0005576,GO:0005615,GO:0008745,GO:0042834,GO:0016019,GO:0008270,GO:0019730,GO:0050830,GO:0006955,GO:0045087,GO:0045824,GO:0032827,GO:0009253	peptidoglycan-recognition protein LF-like [Papilio xuthus]
BMSK10012970	1.1	1.28	1.26	1.213	1.71	2.03	1.47	1.736	0.766121	0.00615397	0.000945649	K09319	GO:0005634,GO:0043565,GO:0006355,GO:0007367	segmentation polarity homeobox protein engrailed [Bombyx mori]
BMSK10012144	0.8	1.29	0.77	0.953	1.69	1.44	1.29	1.473	0.766012	0.029819	0.00652822	K09533	GO:0035577,GO:0005829,GO:0031901,GO:0010008,GO:0070062,GO:0043231,GO:0005765,GO:0016020,GO:0005886,GO:0030667,GO:0007032,GO:0043312,GO:0001649,GO:0015031,GO:0006898,GO:2000641,GO:1902954	dnaJ homolog subfamily C member 13 isoform X1 [Bombyx mori]
BMSK10009914	4.94	5.16	5.05	5.05	9.57	5.9	7.86	7.776	0.76498	0.0204596	0.00408621			uncharacterized protein LOC101743281 [Bombyx mori]
BMSK10012239	1552.89	1491.7	1562.42	1535.67	3211.47	1790.75	2574.22	2525.48	0.764754	0.0211275	0.00425737	K03234	GO:0005737,GO:0005525,GO:0003924,GO:0003746	translation elongation factor 2 isoform 2 [Bombyx mori]
BMSK10017711	1.53	1.17	1.43	1.376	2.41	1.44	1.89	1.913	0.763125	0.0417554	0.00999171			uncharacterized protein LOC111352289 isoform X1 [Spodoptera litura]
BMSK10002044	7.01	8.8	7.68	7.83	14.74	8.18	12.32	11.746	0.762807	0.0449489	0.0110139	K22422	GO:0005634,GO:0051301,GO:0008283,GO:0007307,GO:0007275,GO:0033260	protein downstream neighbor of son homolog isoform X1 [Bombyx mori]
BMSK10011696	18.63	15.27	14.3	16.066	31.92	19.29	30.25	27.153	0.762164	0.000191108	1.56892e-05	K12475	GO:0030424,GO:0005829,GO:0098793,GO:0005118,GO:0017124,GO:0007349,GO:0072583,GO:0042051,GO:0007391,GO:0008045,GO:0045874,GO:0048488	protein disabled isoform X1 [Bombyx mandarina]
BMSK10028144	1.18	1.27	0.91	1.12	2	1.4	1.86	1.753	0.761941	0.00837454	0.00135858			methoprene-tolerant protein 1 [Bombyx mori]
BMSK10016145	1.95	1.67	1.62	1.746	1.98	3.02	2.58	2.526	0.760461	0.000424679	3.95311e-05	K08376	GO:0016021,GO:0005887,GO:0008188,GO:0005000,GO:0018990,GO:0007186,GO:0007218	cardioacceleratory peptide receptor-like [Bombyx mandarina]
BMSK10016161	55.52	52.81	58.9	55.743	107.47	85.66	89.29	94.14	0.760242	3.99963e-05	2.68967e-06			glycogen debranching enzyme [Bombyx mandarina]
BMSK10008857	3482.18	3497.89	3698.67	3559.58	6240.6	4918.75	5282.03	5480.46	0.758764	0.00104732	0.00011305	K02943	GO:0022625,GO:0022626,GO:0003735,GO:0002181,GO:0006414	reverse transcriptase [Bombyx mori]
BMSK10013275	0.78	0.9	0.82	0.833	1.6	1.31	1.2	1.37	0.758351	0.0110276	0.00190074	K16458	GO:0005814,GO:0005929,GO:0000922,GO:0016595,GO:0016594,GO:0016596	centrosomal protein of 104 kDa [Bombyx mori]
BMSK10003338	2.22	2.01	1.75	1.993	3.41	2.08	3.71	3.066	0.757267	0.0417554	0.00999191	K04209	GO:0005929,GO:0005887,GO:0097730,GO:0005886,GO:0005246,GO:0004983,GO:0001601,GO:0038023,GO:0007193,GO:0007568,GO:0001662,GO:0003214,GO:0007186,GO:0007626,GO:0043951,GO:0090394,GO:2000252,GO:0051048,GO:0051967,GO:0007263,GO:0003151,GO:0010811,GO:0046010,GO:0007204,GO:0033603,GO:0002793,GO:0045987,GO:0051930,GO:0046903	neuropeptide receptor A10 [Bombyx mori]
BMSK10000601	3	4.1	4.03	3.71	5.63	6.66	5.71	6	0.757177	8.87106e-05	6.55799e-06		GO:0016021	uncharacterized protein LOC101744279 [Bombyx mori]
BMSK10007106	14.16	14.23	15.83	14.74	40.01	18.21	28.57	28.93	0.756993	0.00848482	0.00137847			reverse transcriptase [Bombyx mori]
BMSK10024994	4.31	4.44	3.93	4.226	6.21	6.58	6.73	6.506	0.755883	1.03058e-09	3.03611e-11	K01672	GO:0005737,GO:0004064,GO:0004089,GO:0008270,GO:0006730	erythrocyte carbonic anhydrase [Bombyx mori]
BMSK10014590	29.22	31.78	29.02	30.006	57.67	34.83	45.68	46.06	0.755015	0.0165	0.00310971		GO:0005737,GO:0005524,GO:0061631,GO:0004842,GO:0070936	ubiquitin-conjugating enzyme E2 Q2 [Bombyx mandarina]
BMSK10028732	13.07	18.24	17.92	16.41	31.3	36.73	34.97	34.333	0.754022	4.15559e-06	2.171e-07		GO:0031431,GO:0070775,GO:0005634,GO:0003677,GO:0030295,GO:0019901,GO:0043539,GO:0008270,GO:0007304,GO:0006260,GO:0007307,GO:0043966,GO:0046716,GO:0072499,GO:0045740,GO:0045860	endonuclease and reverse transcriptase-like protein [Bombyx mori]
BMSK10015755	17.76	15.49	14.41	15.886	26.07	19.78	27.28	24.376	0.752812	0.00320212	0.000430169	K14820	GO:0005730,GO:0019843,GO:0000027	ribosome biogenesis protein BRX1 homolog [Bombyx mori]
BMSK10008706	3.67	5.1	4.41	4.393	5.92	7.32	5	6.08	0.752439	0.000656606	6.52531e-05	K17591	GO:0030054,GO:0005886,GO:0045202,GO:0010923,GO:0007274	RIMS-binding protein 2 isoform X2 [Bombyx mori]
BMSK10012930	1.88	1.66	1.59	1.71	2.94	2.58	2.97	2.83	0.752259	5.31355e-05	3.67762e-06	K10357	GO:0042642,GO:0030424,GO:0005737,GO:0030425,GO:0098978,GO:0032593,GO:0043005,GO:0043025,GO:0098871,GO:0055037,GO:1990904,GO:0098685,GO:0030141,GO:0008021,GO:0051015,GO:0005524,GO:0043008,GO:0048306,GO:0005516,GO:0000146,GO:0003774,GO:0046983,GO:0046982,GO:0019901,GO:0000149,GO:0017075,GO:0030048,GO:0099640,GO:0032869,GO:0043473,GO:1900078,GO:1903078,GO:1904754,GO:0072659,GO:0017157,GO:0032252,GO:…	unconventional myosin-Va [Bombyx mori]
BMSK10010190	20.06	20.99	20.21	20.42	48.98	27.43	37.25	37.886	0.751407	0.0327085	0.00732594		GO:0005737,GO:1903561,GO:0005634,GO:0004563,GO:0015929,GO:0102148,GO:0005975	monocarboxylate transporter 14-like [Bombyx mandarina]
BMSK10004333	6.54	8.82	7.63	7.663	14.52	11.32	11.74	12.526	0.74833	0.00451374	0.000641477	K12231	GO:0005634,GO:0046872,GO:0004842,GO:0070534,GO:0006511	E3 ubiquitin-protein ligase HECTD1 isoform X1 [Bombyx mori]
BMSK10028043	1.28	1.78	1.42	1.493	2.2	2.46	2.1	2.253	0.74818	0.00284122	0.000371642			hypothetical protein B5V51_5705 [Heliothis virescens]
BMSK10013997	1.51	1.62	1.57	1.566	2.99	2.39	2.21	2.53	0.747769	0.00195677	0.000240542			bumetanide-sensitive sodium-(potassium)-chloride cotransporter [Bombyx mori]
BMSK10025475	1.24	1.47	0.96	1.223	1.94	1.66	2.14	1.913	0.74569	0.0357858	0.00819512		GO:0016021,GO:0005886,GO:0015293	uncharacterized protein LOC101738091 isoform X1 [Bombyx mori]
BMSK10011251	25.93	32.26	25.69	27.96	47.77	41.14	43.14	44.016	0.745607	0.000311969	2.75721e-05	K02838	GO:0005739,GO:0043023,GO:0032790,GO:0006412	acid phosphatase type 7 [Bombyx mori]
BMSK10001204	5.86	7.52	6.48	6.62	12.67	8.26	9.66	10.196	0.745218	0.0183326	0.00357032		GO:0005634,GO:0003682,GO:0003677,GO:0046872,GO:0048749,GO:0048730,GO:0061330,GO:0000122,GO:0006357,GO:0007380	protein tiptop [Bombyx mori]
BMSK10005235	3.71	4.3	2.97	3.66	6.46	4.59	6.01	5.686	0.74342	0.010267	0.00173254	K20051	GO:0009986,GO:0030425,GO:0016021,GO:0031594,GO:0043025,GO:0005886,GO:0044853,GO:0014069,GO:0097060,GO:0034185,GO:0005509,GO:0042803,GO:0030971,GO:0097110,GO:0150094,GO:0030509,GO:0048813,GO:0009953,GO:0042733,GO:0006897,GO:0001942,GO:0001822,GO:0060173,GO:0050771,GO:0090090,GO:0030279,GO:0042475,GO:0050731,GO:1901631,GO:1904395,GO:0097104,GO:0097105,GO:0051290,GO:0009954,GO:0071340,GO:0050808,GO:…	low-density lipoprotein receptor-related protein 4 [Bombyx mori]
BMSK10018370	569.59	576.01	578.51	574.703	1116.71	645.47	844.04	868.74	0.742076	0.0271467	0.00579446			ferritin precursor [Bombyx mori]
BMSK10028816	16.64	12.79	15.28	14.903	13.73	30.66	23	22.463	0.741679	0.0210165	0.00423004			uncharacterized protein LOC106708887 [Papilio machaon]
BMSK10026934	221.95	224.25	234.57	226.923	449.09	259.61	323.04	343.913	0.741321	0.0312532	0.00692351	K14840	GO:0005730,GO:0005654,GO:0008097,GO:0000027,GO:0006364	uncharacterized protein CG1785 [Bombyx mori]
BMSK10027448	21.85	23.01	20.78	21.88	32.16	26.56	31.13	29.95	0.74108	0.000361224	3.26915e-05			uncharacterized protein LOC101737697 [Bombyx mori]
BMSK10026765	4.57	4.29	4.24	4.366	7.26	5.28	7.4	6.646	0.738737	0.0305145	0.00671708			uncharacterized protein LOC114253426 [Bombyx mandarina]
BMSK10000409	3.86	3.25	2.71	3.273	5.5	4.8	5.03	5.11	0.738727	0.00267744	0.000347064		GO:0005737,GO:0005741,GO:0005739,GO:0005524,GO:0004370,GO:0019563,GO:0006071,GO:0046167,GO:0016310,GO:0006641	glycerol kinase [Bombyx mandarina]
BMSK10003764	44.02	40.47	43.53	42.673	60.1	65.64	65.98	63.906	0.736722	8.38476e-10	2.44383e-11	K13885	GO:0016021,GO:0005886	scavenger receptor class B member 4 [Bombyx mori]
BMSK10006877	0.98	1.18	0.89	1.016	2.92	1.22	1.97	2.036	0.732864	0.0163865	0.00308317			O-acyltransferase like protein [Bombyx mori]
BMSK10021059	3.25	3.99	2.84	3.36	5.53	3.6	5.6	4.91	0.732529	0.0239132	0.00495157			putative hexokinase HKDC1 [Bombyx mori]
BMSK10022186	621.63	697.09	658.35	659.023	1174.96	876.15	968.29	1006.47	0.731758	0.00268416	0.000348356	K02915	GO:0005840,GO:0003735,GO:0006412	ribosomal protein L34 [Bombyx mori]
BMSK10006357	5.83	7.21	5.02	6.02	5.96	9.3	7.67	7.643	0.731186	1.06339e-05	6.15698e-07		GO:0004089,GO:0008270,GO:0007420	carbonic anhydrase-related protein 10 [Bombyx mandarina]
BMSK10019145	2.38	2.7	2.36	2.48	2.91	4.57	3.94	3.806	0.73022	0.00297453	0.000392584			uncharacterized protein LOC110997536 [Pieris rapae]
BMSK10015431	66.28	48.72	51.1	55.366	88.23	75.96	91.63	85.273	0.730215	4.06069e-08	1.4834e-09	K13247	GO:0005829,GO:0003857,GO:0050104,GO:0070403,GO:0042803,GO:0005212,GO:0006631	endonuclease-reverse transcriptase [Bombyx mori]
BMSK10019796	2.13	3.03	2.52	2.56	3.2	4.13	3.98	3.77	0.730063	0.000452105	4.24792e-05		GO:0003964,GO:0006313	reverse transcriptase [Bombyx mori]
BMSK10011222	1058.11	1082.92	1099.37	1080.13	1985.68	1341.72	1584.13	1637.18	0.72969	0.00942927	0.00155953		GO:0003746	reverse transcriptase [Bombyx mori]
BMSK10010500	4.72	5.11	4.52	4.783	7.95	6.69	6.79	7.143	0.729388	0.000933954	9.85388e-05			uncharacterized protein LOC101738347 isoform X1 [Bombyx mori]
BMSK10026644	3.08	2.88	3.19	3.05	6.91	3.48	5.63	5.34	0.728339	0.0260399	0.00549275	K11462	GO:0035098,GO:0016571	extra sex combs [Bombyx mori]
BMSK10004278	10.22	10.47	9.81	10.166	14.99	13.06	14.96	14.336	0.725584	0.000540749	5.24223e-05	K17356	GO:0005887,GO:0007166	uridine phosphorylase 1 isoform X1 [Bombyx mori]
BMSK10017707	34.18	36.85	37.41	36.146	69.29	40.8	52.11	54.066	0.723283	0.0362224	0.00833209		GO:0030424,GO:0005615,GO:0005886,GO:0098632,GO:0043559,GO:0005520,GO:0007411,GO:0070593,GO:0008340,GO:0007156,GO:0046627,GO:0010888,GO:0014067,GO:0061965,GO:0046628,GO:0042594	IBP2 [Bombyx mori]
BMSK10008858	3.03	3.83	2.6	3.153	4.16	5.26	4.51	4.643	0.723184	0.00677192	0.00106082			alpha-tocopherol transfer protein [Bombyx mori]
BMSK10012899	8.22	8.19	8.45	8.286	21.03	11.39	14.03	15.483	0.723104	0.0445828	0.0108903	K15188	GO:0008024,GO:0032783,GO:0005634,GO:0005700,GO:0005703,GO:0008023,GO:0061575,GO:0016538,GO:0019901,GO:0032786,GO:0006357,GO:0009408,GO:0006351,GO:0007419	cyclin-T [Bombyx mori]
BMSK10000944	19.82	18.25	16.07	18.046	28.96	23.03	29.24	27.076	0.722571	0.00234183	0.000298042			uncharacterized protein LOC101736424 [Bombyx mori]
BMSK10023562	9.44	10.04	8.43	9.303	14.33	12.14	15.6	14.023	0.722241	0.000424679	3.95444e-05	K18695	GO:0005829,GO:0047389,GO:2001070,GO:0046475	glycerophosphocholine phosphodiesterase GPCPD1-like [Bombyx mandarina]
BMSK10006191	1.32	1.51	1.41	1.413	2.31	1.84	2.25	2.133	0.721622	0.0055517	0.000833038		GO:0005737,GO:0004474,GO:0006097,GO:0006099	uncharacterized protein LOC101735633 [Bombyx mori]
BMSK10022300	1.08	0.96	0.7	0.913	1.36	1.18	1.6	1.38	0.720539	0.0343329	0.00779496	K08193	GO:0030054,GO:0005829,GO:0016021,GO:0005887,GO:0005765,GO:0005764,GO:0016020,GO:0005886,GO:0030672,GO:0005351,GO:0015136,GO:0015538,GO:0006865,GO:0006820,GO:0006811,GO:0009617,GO:0015739	sialin isoform X2 [Bombyx mori]
BMSK10007165	1613.78	1512.89	1520.08	1548.92	2774.16	1827.24	2339.62	2313.67	0.719885	0.0115618	0.00200826	K02932	GO:0005634,GO:0005840,GO:0008097,GO:0003735,GO:0006412	60S ribosomal protein L5 [Bombyx mandarina]
BMSK10009862	3.82	3.95	2.96	3.576	7.1	4.13	5.41	5.546	0.71965	0.0261737	0.00553331	K18441	GO:0005912,GO:0005923,GO:0005829,GO:0031234,GO:0005086,GO:0008289,GO:0032012	cytohesin-1 isoform X1 [Bombyx mori]
BMSK10012999	2.71	2.46	1.97	2.38	4.13	4.06	3.33	3.84	0.719301	0.0407306	0.00966347			uncharacterized protein LOC101741550 [Bombyx mori]
BMSK10002101	55.5	59.15	54.86	56.503	95.93	78.65	78.61	84.396	0.718672	0.00131882	0.000151163	K09027	GO:0005737,GO:0005829,GO:0005783,GO:0030176,GO:0005634,GO:0098793,GO:0031490,GO:0003700,GO:0000981,GO:0001158,GO:0042826,GO:0036312,GO:0002020,GO:0046982,GO:0019901,GO:0000978,GO:0000977,GO:0001085,GO:0043565,GO:0044212,GO:0031625,GO:0044389,GO:0060612,GO:0001525,GO:0006914,GO:0071230,GO:0071498,GO:0071332,GO:0042149,GO:0071333,GO:0032869,GO:0071353,GO:0071499,GO:1990830,GO:0071222,GO:0031670,GO:…	hypothetical protein KGM_200164 [Danaus plexippus plexippus]
BMSK10029968	5.11	7.52	5.99	6.206	10.68	14.05	10.49	11.74	0.718659	0.000793715	8.12483e-05			serine/threonine-protein phosphatase 6 regulatory ankyrin repeat subunit C isoform X1 [Bombyx mandarina]
BMSK10022677	4.14	4.32	3.32	3.926	6.69	4.74	6.14	5.856	0.717652	0.0159322	0.00297642			uncharacterized protein LOC101746778 [Bombyx mori]
BMSK10002531	82.36	50.1	75.08	69.18	114.93	128.33	105.5	116.253	0.717173	0.00514172	0.000753343			uncharacterized protein LOC101746790 [Bombyx mori]
BMSK10000032	46.94	61.19	53.74	53.956	91.4	68.94	75.24	78.526	0.717167	0.00415633	0.00058252			tan protein isoform X1 [Bombyx mori]
BMSK10001664	12.41	12.2	11.73	12.113	21.69	13.19	20.42	18.433	0.716971	0.0205228	0.00411409			nuclear cap-binding protein subunit 3 [Bombyx mori]
BMSK10007855	14.68	14.11	12.76	13.85	21.07	19.19	21.86	20.706	0.715944	3.16364e-05	2.06784e-06	K06890	GO:0000139,GO:0005795,GO:0016021,GO:0006915,GO:0043066,GO:0050848	protein lifeguard 4 [Bombyx mori]
BMSK10026740	11.02	10.49	9.12	10.21	17.03	12.14	16.48	15.216	0.715146	0.00742952	0.00117843	K07910	GO:0005794,GO:0005886,GO:0019003,GO:0005525,GO:0003924,GO:0007420,GO:0001654,GO:0006886,GO:0034389,GO:0032482	ras-related protein Rab-18 [Bombyx mori]
BMSK10016000	2.01	2.29	2.08	2.126	2.81	3.28	2.92	3.003	0.714933	0.000150411	1.17928e-05		GO:0030176,GO:0102336,GO:0102337,GO:0102338,GO:0102756,GO:0006633	elongation of very long chain fatty acids protein 7 [Bombyx mori]
BMSK10006836	2.41	2.27	2.29	2.323	4.49	2.92	3.59	3.666	0.714393	0.0237414	0.00490159		GO:0005737,GO:0045171,GO:0072686,GO:0005654,GO:0005634,GO:0005524,GO:0016301,GO:0046872,GO:0004672,GO:0004674,GO:0044770,GO:0051301,GO:0006260,GO:0000727,GO:0000082,GO:0070317,GO:0018105,GO:0018107,GO:0008284,GO:0010971,GO:0010571	cell division cycle 7-related protein kinase [Bombyx mori]
BMSK10024843	84.53	78.35	84.81	82.563	135.22	104.43	130.39	123.346	0.713783	0.00249353	0.000320286			mid1-interacting protein 1A [Bombyx mori]
BMSK10028803	17.47	18.92	18.75	18.38	32.54	22.5	26.92	27.32	0.71241	0.0110144	0.00189712	K03264	GO:0005737,GO:0005730,GO:0043023,GO:0043022,GO:0003743,GO:0042256,GO:0042273	eukaryotic translation initiation factor 6 [Bombyx mori]
BMSK10021125	33.03	38.15	35.76	35.646	56.37	52.44	49.51	52.773	0.712257	0.000296839	2.5955e-05	K17336	GO:0015629,GO:0005884,GO:0032432,GO:0030054,GO:0005737,GO:0005829,GO:0070062,GO:0005615,GO:0030175,GO:0005925,GO:0001891,GO:0005886,GO:0002102,GO:0001726,GO:0032587,GO:0003779,GO:0051015,GO:0005509,GO:0051020,GO:0042802,GO:0005178,GO:0051017,GO:0051639,GO:0031100,GO:0016477,GO:0022617,GO:0035722,GO:0071803,GO:0010737,GO:0033157,GO:0002286	plastin-2 [Bombyx mori]
BMSK10028766	30.96	31.4	32.97	31.776	66.27	40.11	48.4	51.593	0.712128	0.0277837	0.0059828		GO:0004519,GO:0003964	probable ATP-dependent RNA helicase DDX52 [Bombyx mori]
BMSK10004223	30.34	32	30.37	30.903	60.97	33.06	48.06	47.363	0.709911	0.0290625	0.00633123		GO:0030424,GO:0005887,GO:0005886,GO:0098632,GO:0042802,GO:0007411,GO:0070593,GO:0007156,GO:0048812	Down syndrome cell adhesion molecule-like protein Dscam2 isoform X43 [Bombyx mori]
BMSK10008530	14.18	12.94	11.77	12.963	13.06	25.9	21.4	20.12	0.708983	0.0111644	0.00192607		GO:0005576,GO:0102490,GO:0005524,GO:0102485,GO:0102486,GO:0102491,GO:0102488,GO:0102487,GO:0102489,GO:0016788,GO:0046872,GO:0009166	apyrase [Bombyx mori]
BMSK10010805	18.74	16.87	18.64	18.083	30.35	25.64	25.14	27.043	0.708908	0.00211052	0.000263132	K17554	GO:0030054,GO:0005737,GO:0005829,GO:0005739,GO:0005654,GO:0005634,GO:0048471,GO:0042802,GO:0051059,GO:0002039,GO:0017124,GO:0005070,GO:0007049,GO:0072332,GO:0045786,GO:1900119,GO:1901216,GO:1900740,GO:0042981,GO:1901796,GO:0007165	apoptosis-stimulating of p53 protein 1 isoform X1 [Bombyx mandarina]
BMSK10017514	137.57	152.76	144.3	144.876	230.84	217.47	221.92	223.41	0.708372	6.38501e-06	3.49623e-07			leucine-rich repeat neuronal protein 1 [Bombyx mori]
BMSK10015413	12.61	11.82	9.79	11.406	11.65	13.31	13.54	12.833	0.70739	8.52528e-07	3.89126e-08			zinc finger CCHC domain-containing protein 8 [Bombyx mandarina]
BMSK10025912	18.11	13.44	13.29	14.946	20.06	21.07	22.54	21.223	0.707261	0.00579858	0.000876461	K09571	GO:0005737,GO:0016027,GO:0005528,GO:0031072,GO:0003755,GO:0061077,GO:0050908,GO:0000413,GO:0051924	FK506-binding protein 59 isoform X1 [Bombyx mandarina]
BMSK10022189	2.6	2.46	2.24	2.433	4.31	2.76	3.73	3.6	0.706961	0.0264272	0.00560143	K08872	GO:0005829,GO:0030688,GO:0005524,GO:0089720,GO:0046872,GO:0004674,GO:1990786,GO:0071359,GO:0098586,GO:0007059,GO:0051607,GO:0045087,GO:0030490,GO:0043124,GO:0039534,GO:0032463,GO:0045089,GO:0032728	uncharacterized protein LOC105841303 isoform X1 [Bombyx mori]
BMSK10029460	5.33	5.31	4.52	5.053	4.32	9.86	8.3	7.493	0.70676	0.042407	0.0101886	K19176	GO:0016021,GO:0005811,GO:0103073,GO:0017064,GO:0102077,GO:0019369	fatty-acid amide hydrolase 2 isoform X1 [Bombyx mori]
BMSK10006898	4.82	6.58	4.49	5.296	8.61	6.68	8.05	7.78	0.706618	0.0136795	0.00246422	K22037	GO:0005737,GO:0005921,GO:0016021,GO:0005634,GO:0005886,GO:0010496,GO:0006811,GO:0072375	innexin inx7 [Bombyx mandarina]
BMSK10022576	3.98	3.72	3.27	3.656	5.75	6.1	6.27	6.04	0.7064	0.00018905	1.54905e-05		GO:0003964	endonuclease and reverse transcriptase-like protein [Bombyx mori]
BMSK10007889	1624.71	1540.49	1648.16	1604.45	2908.34	1830.15	2380.86	2373.12	0.705734	0.0216555	0.00439099	K02941	GO:0005829,GO:0022625,GO:0022626,GO:0016363,GO:0005654,GO:0005840,GO:0005509,GO:0140078,GO:0052720,GO:0003906,GO:0004519,GO:0070180,GO:0000287,GO:0003735,GO:0006284,GO:0002181,GO:0090305,GO:0000027	ribosomal protein P0 [Bombyx mori]
BMSK10025130	752.78	786.21	748.75	762.58	1310.11	871.68	1176.74	1119.51	0.703942	0.0116699	0.00203438	K13126	GO:0005737,GO:0010494,GO:0005829,GO:0030425,GO:1990124,GO:0005634,GO:1990904,GO:0005681,GO:0045202,GO:0003730,GO:0003729,GO:0008143,GO:0008266,GO:0003723,GO:0031047,GO:0006397,GO:2000623,GO:0000184,GO:1900153,GO:0060213,GO:0008380	zinc finger protein on ecdysone puffs [Bombyx mori]
BMSK10017727	12.6	12.22	12.26	12.36	19.33	17.6	18.05	18.326	0.702896	0.000251208	2.15704e-05		GO:0080030	alpha-esterase 49 precursor [Bombyx mori]
BMSK10007357	30.26	29.57	27.91	29.246	52.86	32.08	46.76	43.9	0.702226	0.0272301	0.00581866	K14816	GO:0005829,GO:0022625,GO:0005794,GO:0005730,GO:0005634,GO:0030687,GO:0000981,GO:0003723,GO:0008270,GO:0008631,GO:0043065,GO:0046330,GO:0033674,GO:0043410,GO:0042273	uncharacterized protein LOC100862770 isoform X1 [Bombyx mori]
BMSK10022268	274.88	274.24	254.52	267.88	468.36	325.96	394.5	396.273	0.701467	0.00651015	0.00101163	K03263	GO:0005737,GO:0043022,GO:0003746,GO:0045901,GO:0045905,GO:0006452	hypothetical protein evm_005446 [Chilo suppressalis]
BMSK10000593	3.54	3.25	2.87	3.22	4.16	3.94	4.38	4.16	0.699717	0.00116765	0.000129342			uncharacterized protein LOC106708887 [Papilio machaon]
BMSK10024555	7.35	7.72	5.83	6.966	9.65	10.77	10.52	10.313	0.698012	3.77271e-05	2.49855e-06		GO:0005634,GO:0005657,GO:0003677,GO:0072711,GO:1902979,GO:0097752,GO:0071171	protein RTF2 homolog [Bombyx mori]
BMSK10025444	5.37	6.21	5.07	5.55	11.73	7.54	9.38	9.55	0.697844	0.0205102	0.00410881	K10631	GO:0005652,GO:0005634,GO:0005778,GO:0005700,GO:0005521,GO:0061630,GO:0008270,GO:0051299,GO:0006325,GO:0007060,GO:0010032,GO:0071763,GO:0006997,GO:0016558,GO:0000209,GO:0006355,GO:0006511	E3 ubiquitin-protein ligase Topors [Bombyx mori]
BMSK10028795	13.55	16.61	15.38	15.18	25.09	21.7	20.38	22.39	0.697653	0.00288039	0.000377671	K11406	GO:0031672,GO:0042641,GO:0005737,GO:0005829,GO:0000118,GO:0031594,GO:0005654,GO:0005634,GO:0017053,GO:0030018,GO:0033613,GO:0004407,GO:0042826,GO:0042802,GO:0032041,GO:0030955,GO:1990841,GO:0033558,GO:0019901,GO:0070491,GO:0000978,GO:0001085,GO:0019789,GO:0003714,GO:0008134,GO:0008270,GO:0042113,GO:0030183,GO:0014898,GO:0071260,GO:0071374,GO:0071356,GO:0006338,GO:0016575,GO:0070932,GO:0070933,GO:…	histone deacetylase 5 isoform X1 [Bombyx mandarina]
BMSK10028895	3.22	3.27	3.04	3.176	6.14	5.24	5.14	5.506	0.696915	0.00241199	0.000308675	K11140	GO:0005737,GO:0016021,GO:0005886,GO:0070006,GO:0042277,GO:0001618,GO:0008270,GO:0001525,GO:0030154,GO:0043171,GO:0006508	aminopeptidase N [Bombyx mori]
BMSK10003647	28.71	18.28	21.79	22.926	35.45	25.58	34.01	31.68	0.69541	0.040056	0.00944352			endonuclease and reverse transcriptase-like protein [Bombyx mori]
BMSK10025669	1.62	1.36	1.29	1.423	2.32	1.88	2.09	2.096	0.694829	0.0230429	0.0047266			zinc finger protein 133-like [Bombyx mandarina]
BMSK10008420	2.02	3	2.3	2.44	3.06	3.9	3.67	3.543	0.694636	0.00882805	0.00144256		GO:0005576,GO:0050660,GO:0016614,GO:0006006,GO:0008364,GO:0046693	glucose dehydrogenase [FAD, quinone] [Bombyx mori]
BMSK10002188	3.47	3.87	3.21	3.516	5.79	4.43	5.33	5.183	0.694135	0.0058219	0.000881357	K04506	GO:0030877,GO:0005829,GO:0005769,GO:0005634,GO:0005886,GO:0019005,GO:0097718,GO:0042802,GO:0008022,GO:0042803,GO:0031624,GO:0061630,GO:0004842,GO:0008270,GO:0030154,GO:0007141,GO:0051402,GO:0043065,GO:2001244,GO:0009791,GO:0043161,GO:0030163,GO:0031648,GO:0040014,GO:0007283,GO:0006511	E3 ubiquitin-protein ligase SIAH1-like [Bombyx mori]
BMSK10030099	4.14	3.79	5.05	4.326	5.74	8.74	5.03	6.503	0.693881	0.0482288	0.012026	K01148	GO:0005737,GO:0005730,GO:0000175,GO:0043169,GO:0046872,GO:0004535,GO:0019901,GO:0003723,GO:0000495,GO:0010587,GO:0110008,GO:0000184,GO:0000289,GO:0071051,GO:0051973,GO:0032212,GO:1904872,GO:0090503,GO:0090669	poly(A)-specific ribonuclease [Bombyx mori]
BMSK10024734	7.07	7.25	6.23	6.85	10.98	8.85	10.29	10.04	0.693549	0.00134505	0.000155332		GO:0005634,GO:0003677,GO:0001228,GO:0001158,GO:0046983,GO:0000977,GO:0007496,GO:0019730,GO:0052576,GO:0007507,GO:0019915,GO:0045475,GO:0007498,GO:0048747,GO:0007517,GO:0007520,GO:0030707,GO:0045944,GO:0032968,GO:0010468,GO:0016202,GO:0007519	myocyte-specific enhancer factor 2 isoform X2 [Bombyx mandarina]
BMSK10025746	1.27	1.31	0.96	1.18	1.64	2	2.15	1.93	0.693163	0.0108272	0.00185174	K19703	GO:0005789,GO:0016021,GO:0016020,GO:0080132,GO:0020037,GO:0005506,GO:0032286,GO:0046513,GO:0061436,GO:0006633,GO:0006682,GO:0006679,GO:0030258,GO:0032287,GO:0044857,GO:0042127,GO:0042634,GO:0001949	endonuclease and reverse transcriptase-like protein [Bombyx mori]
BMSK10028804	53.78	57.6	54.78	55.386	74.21	63.93	69.07	69.07	0.692684	0.00032738	2.90885e-05			titin-like isoform X1 [Bombyx mandarina]
BMSK10013567	137.03	142.2	141.04	140.09	183.22	141.68	161.24	162.046	0.692201	0.0126291	0.00224424		GO:0005829,GO:0005739,GO:0005525,GO:0030145,GO:0004613,GO:0004611,GO:0071549,GO:0071333,GO:0032869,GO:0006094,GO:0046327,GO:0070365,GO:0006116,GO:0006107,GO:0032024,GO:0019543,GO:0006090,GO:0033993,GO:0042594	anillin isoform X1 [Spodoptera litura]
BMSK10014556	16.12	15.42	13.71	15.083	25.66	19.36	24.05	23.023	0.691901	0.00477143	0.000687845	K11968	GO:0005737,GO:0097413,GO:0016604,GO:0000151,GO:0031624,GO:0061630,GO:0004842,GO:0008270,GO:0032436,GO:0000209,GO:0016567,GO:0006511	potential E3 ubiquitin-protein ligase ariadne-1 isoform X1 [Bombyx mori]
BMSK10024713	0.86	1.05	0.8	0.903	1.02	1.53	1.6	1.383	0.690527	0.0250577	0.00525013		GO:0004519,GO:0003964	tyrosine-protein kinase Dnt isoform X1 [Bombyx mori]
BMSK10003483	25.02	24.61	22.75	24.126	42.92	27.59	37.3	35.936	0.690334	0.0198663	0.00393768	K07178	GO:0005829,GO:0034708,GO:0005654,GO:0030688,GO:0005524,GO:0016787,GO:0046872,GO:0004674,GO:0030490,GO:2000234,GO:0042274	serine/threonine-protein kinase RIO1 [Bombyx mori]
BMSK10009543	2734.22	2646.18	2728.22	2702.87	4898.73	2982.46	4164.92	4015.37	0.689938	0.0278207	0.00599297	K02998	GO:0022627,GO:0003735,GO:0000028,GO:0006412	reverse transcriptase [Bombyx mori]
BMSK10018709	6.16	5.16	5.26	5.526	8.83	7.32	8.85	8.333	0.689565	0.00153251	0.000181315		GO:0003964	endonuclease and reverse transcriptase-like protein [Bombyx mori]
BMSK10000902	11.16	11.3	10.08	10.846	18.7	13.06	16.75	16.17	0.68952	0.00965202	0.00160526	K11885	GO:0005694,GO:0005829,GO:0005654,GO:0004190,GO:0042802,GO:0043130,GO:0072711,GO:0010498,GO:0016485,GO:0097752,GO:0031647	nostrin isoform X2 [Bombyx mori]
BMSK10015766	4.65	5.01	3.81	4.49	7.88	5.49	8.08	7.15	0.689338	0.00540648	0.000804452			carbohydrate sulfotransferase 11 isoform X1 [Bombyx mori]
BMSK10008270	28.72	27.83	29.57	28.706	53.4	34.01	38.28	41.896	0.688426	0.0329588	0.00740271	K14794	GO:0005634	RRP12-like protein isoform X4 [Ostrinia furnacalis]
BMSK10002102	6.53	7.09	6.56	6.726	11.23	8.52	9.91	9.886	0.687872	0.00460235	0.000656962	K12391	GO:0030121,GO:0030136,GO:0005829,GO:0005794,GO:0043231,GO:0015630,GO:0048471,GO:0055037,GO:0005802,GO:0005518,GO:0030742,GO:0019894,GO:0008022,GO:0017137,GO:0035646,GO:0090160,GO:0006886,GO:0000226,GO:0043323,GO:0045954,GO:0016192	adaptor protein complex-1 gamma subunit [Bombyx mori]
BMSK10007730	29.85	33.43	32.77	32.016	44.46	49.64	46.77	46.956	0.687555	1.80424e-06	8.81637e-08			uncharacterized protein LOC114248594 [Bombyx mandarina]
BMSK10029157	11.17	10.91	9.4	10.493	17.36	11.51	16.91	15.26	0.687472	0.0214388	0.00433021			uncharacterized protein LOC101736398 [Bombyx mori]
BMSK10021529	6.44	8.16	6.96	7.186	10.48	9.38	9.28	9.713	0.686059	0.0027081	0.000352315			uncharacterized protein LOC114240907 isoform X1 [Bombyx mandarina]
BMSK10016049	1.57	1.69	1.6	1.62	1.76	1.66	1.57	1.663	0.685641	0.00702454	0.00110371			uncharacterized protein LOC114240187 [Bombyx mandarina]
BMSK10001697	1260.21	1363.31	1518.94	1380.82	2500.58	2003.65	2124.3	2209.51	0.68403	0.00406453	0.000569334			NADPH cytochrome P450 reductase [Bombyx mori]
BMSK10008192	2938.54	3009.65	3018.38	2988.86	4735.3	3700.85	4366.25	4267.47	0.682637	0.0022966	0.00029048		GO:0005829,GO:0005524,GO:0000287,GO:0004496,GO:0019287,GO:0016310,GO:0016126	mevalonate kinase isoform X1 [Bombyx mori]
BMSK10022507	11.82	13.73	11.94	12.496	21.64	15.71	16.91	18.086	0.682439	0.0128001	0.00227937	K13298	GO:0005829,GO:0004115,GO:0047555,GO:0046872,GO:0046058,GO:0046068,GO:0007165	dual 3',5'-cyclic-AMP and -GMP phosphodiesterase 11 isoform X2 [Bombyx mori]
BMSK10023552	28.11	28.95	22.51	26.523	46.73	28.16	40.32	38.403	0.681321	0.0405485	0.00959798			endonuclease and reverse transcriptase-like protein [Bombyx mori]
BMSK10018620	2.51	2.46	2.05	2.34	3.55	3.1	3.57	3.406	0.68021	0.000871909	9.09411e-05	K00012	GO:0005829,GO:0005634,GO:0051287,GO:0003979,GO:0030206,GO:0007427,GO:0008543,GO:0006024,GO:0015014,GO:0007509,GO:0007367,GO:0006065,GO:0016055	UDP-glucose 6-dehydrogenase [Bombyx mori]
BMSK10017039	13.62	12.94	12.59	13.05	19.64	17.82	19.57	19.01	0.680084	0.000433767	4.05517e-05		GO:0005576,GO:0008613,GO:0007589,GO:0007218	diuretic hormone class 2-like [Bombyx mandarina]
BMSK10005631	59.3	57.71	54.14	57.05	68.58	64.75	69.63	67.653	0.679626	0.00068831	6.9269e-05			reverse transcriptase [Bombyx mori]
BMSK10028808	40.03	50.29	46.31	45.543	64.42	64.29	55.93	61.546	0.678802	9.34333e-06	5.30696e-07	K07831	GO:0005886,GO:0005525,GO:0030742,GO:0003924,GO:0030036,GO:1990830,GO:0007275,GO:0007517,GO:0007265	glucose dehydrogenase [FAD, quinone] isoform X1 [Bombyx mori]
BMSK10015285	6.06	6.44	6.17	6.223	12.99	10.89	11.71	11.863	0.678295	0.000860641	8.96544e-05	K20401	GO:0005737,GO:0042030,GO:0051087,GO:0008630,GO:0007005,GO:0000122,GO:0033138,GO:0031334,GO:0006468,GO:0001932,GO:0038202	folliculin-interacting protein 2 isoform X1 [Bombyx mori]
BMSK10017663	43.57	46.16	52.1	47.276	76.15	58.09	58.82	64.353	0.678263	0.0167666	0.00319367	K07532	GO:0005737,GO:0016020,GO:0001664,GO:0005096,GO:0005089,GO:0007186,GO:0001505,GO:0035023,GO:0007266	rho guanine nucleotide exchange factor 11 isoform X1 [Bombyx mandarina]
BMSK10013073	6.86	8.41	6.87	7.38	12.95	8.57	10.41	10.643	0.676758	0.0314681	0.0069888	K00011	GO:0016491,GO:0008202	aldo-keto reductase AKR2E4-like isoform X1 [Bombyx mori]
BMSK10023849	39.32	34.96	32.23	35.503	62.32	38.13	56.2	52.216	0.676116	0.0310477	0.00686128			uncharacterized protein LOC105842320 [Bombyx mori]
BMSK10025226	25.43	24.06	22.81	24.1	38.98	29.09	34.64	34.236	0.671727	0.00249161	0.000319843		GO:0005694,GO:0005634,GO:0005524,GO:0003677,GO:0004386,GO:0006325	chromodomain-helicase-DNA-binding protein 1 isoform X2 [Bombyx mandarina]
BMSK10021820	13.42	13.59	12.5	13.17	15.9	21	20.79	19.23	0.671704	4.60912e-06	2.43329e-07		GO:0005789,GO:0016021,GO:0033961,GO:0019439	reverse transcriptase [Bombyx mori]
BMSK10025070	12.54	15.42	12.46	13.473	23.08	15.4	19.26	19.246	0.670663	0.0260399	0.00549266	K16944	GO:0016324,GO:0032154,GO:0070938,GO:0045171,GO:0015630,GO:0005739,GO:0005886,GO:0031105,GO:0005940,GO:0003779,GO:0005525,GO:0003924,GO:0008017,GO:0042803,GO:0032947,GO:0031625,GO:0006915,GO:0007349,GO:0060271,GO:0061640,GO:0000281,GO:0043065,GO:0045572	septin-7 isoform X1 [Bombyx mandarina]
BMSK10020380	1.55	1.36	1.53	1.48	2.64	1.74	2.31	2.23	0.670227	0.0285166	0.00617333	K14764	GO:0005737,GO:0005829,GO:0005654,GO:0051082,GO:0000493,GO:2000233,GO:0043065,GO:0022618	protein SHQ1 homolog [Bombyx mandarina]
BMSK10023255	3.86	4.45	3.98	4.096	6.98	5.07	5.76	5.936	0.668991	0.0160132	0.00299784			reverse transcriptase [Bombyx mori]
BMSK10001117	3.74	4.25	3.63	3.873	7.93	4.57	6.6	6.366	0.668847	0.0333317	0.00750742			G-protein-signaling modulator 2 [Bombyx mori]
BMSK10013417	1677.95	1672.29	1779.3	1709.85	2985.59	2056.15	2355.96	2465.9	0.668543	0.0192751	0.00379324	K02937	GO:0022625,GO:0022626,GO:0003723,GO:0003735,GO:0002181,GO:0000463,GO:0035073	ribosomal protein L7 [Bombyx mori]
BMSK10029603	9.15	9.45	8.85	9.15	11.24	13.13	14.47	12.946	0.666631	3.94433e-05	2.64009e-06	K09142	GO:0000777,GO:0005737,GO:0000776,GO:0072686,GO:0031616,GO:0008168,GO:0035198,GO:0007049,GO:0051301,GO:0051661,GO:0010608,GO:0035196	uncharacterized protein LOC101741593 isoform X1 [Bombyx mori]
BMSK10028741	12.03	11.73	10.8	11.52	15.31	23.26	20.67	19.746	0.666525	9.94216e-06	5.71739e-07	K17095	GO:0016020,GO:0003779,GO:0005509,GO:0005544	protein HID1 isoform X1 [Bombyx mori]
BMSK10019237	776.09	647.68	744.13	722.633	1219.34	915.38	981.56	1038.76	0.666362	0.0140258	0.00254975		GO:0005829,GO:0005778,GO:0005524,GO:0016887,GO:0006635,GO:0007031,GO:0016558,GO:0006625	peroxisome biogenesis protein 6 [Bombyx mandarina]
BMSK10003265	9.21	9.8	8.7	9.236	15.99	10.95	12.87	13.27	0.66634	0.0189237	0.0037107	K17551	GO:0015629,GO:0005912,GO:0005737,GO:0030425,GO:0043197,GO:0030175,GO:0030027,GO:0005654,GO:0005886,GO:0014069,GO:0000164,GO:0032587,GO:0051015,GO:0008157,GO:0004864,GO:0007015,GO:0019722,GO:0007050,GO:0016477,GO:0071315,GO:0046847,GO:0050804,GO:0030308,GO:0031175,GO:0001560,GO:0042127,GO:0007096,GO:2000474,GO:0008380	uncharacterized protein LOC101746875 isoform X1 [Bombyx mori]
BMSK10026063	125.11	124.85	122.86	124.273	202.06	152.6	180	178.22	0.665626	0.00444109	0.00062871			chorion b-ZIP transcription factor [Bombyx mori]
BMSK10002499	1.97	2.34	1.88	2.063	6.41	2.57	4.16	4.38	0.665041	0.049559	0.0124511			uncharacterized protein LOC101745508 [Bombyx mori]
BMSK10023469	29.86	29.68	30.3	29.946	48.86	58.13	49.94	52.31	0.664713	3.51986e-07	1.47663e-08	K01278	GO:0005576,GO:0004177,GO:0008236	apoptotic chromatin condensation inducer in the nucleus-like [Bombyx mandarina]
BMSK10012940	8.16	8.15	9.88	8.73	10.78	14.07	12.86	12.57	0.663671	0.00113413	0.000125051		GO:0005834,GO:0001664,GO:0031683,GO:0005525,GO:0003924,GO:0046872,GO:0007188,GO:0007498,GO:0035208,GO:0051489	G protein alpha subunit 73B-like protein [Bombyx mori]
BMSK10006337	225.54	242.8	221.54	229.96	433.11	248.86	336.9	339.623	0.663279	0.0460121	0.0113297	K11279	GO:0005737,GO:0005634,GO:0030332,GO:0042393,GO:0030154,GO:0006334,GO:0045944,GO:0060215,GO:0051260,GO:0007283	nucleosome assembly protein isoform X1 [Bombyx mori]
BMSK10027093	12.89	15.52	13.91	14.106	21.13	19.69	18.52	19.78	0.663221	0.00105469	0.000114012	K20689	GO:0005829,GO:0005085,GO:0005089,GO:0030036,GO:0007186,GO:0043065,GO:0035023,GO:0051056	endonuclease and reverse transcriptase-like protein [Bombyx mori]
BMSK10013647	25.51	26.83	27.2	26.513	43.27	35.93	36	38.4	0.662246	0.00359503	0.000493119			uncharacterized protein LOC101743262 [Bombyx mori]
BMSK10018268	33.3	31.72	33.02	32.68	54.75	38.77	46.35	46.623	0.660987	0.0220918	0.00449334	K13248	GO:0046872,GO:0016791,GO:0030500	putative pre-mRNA-splicing factor ATP-dependent RNA helicase PRP1 [Bombyx mori]
BMSK10025521	4747.92	5241.56	5152.47	5047.32	8726.74	5975.15	6999.01	7233.63	0.660985	0.0202462	0.00403048	K03231	GO:0005737,GO:0005525,GO:0003924,GO:0003746	elongation factor 1-alpha isoform X1 [Bombyx mori]
BMSK10028906	9.85	8.62	8.54	9.003	11.51	17.8	14.65	14.653	0.658693	0.000649493	6.42911e-05		GO:0031526,GO:0005737,GO:0016021,GO:0005886,GO:0004177,GO:0070006,GO:0042277,GO:0008270,GO:0002003,GO:0016477,GO:0008283,GO:0043171,GO:0006508,GO:0003081	glutamyl aminopeptidase-like precursor [Bombyx mori]
BMSK10021576	3.35	3.59	2.59	3.176	3.47	4.97	5.45	4.63	0.657669	0.0342156	0.00774952	K21418		heme oxygenase [Bombyx mori]
BMSK10011414	1176.32	1024.44	1114.65	1105.14	1821.85	1355.54	1560.28	1579.22	0.657189	0.00905194	0.00148768	K09828	GO:0005783,GO:0005789,GO:0000139,GO:0016021,GO:0005634,GO:0050614,GO:0019899,GO:0071949,GO:0042605,GO:0006695,GO:0043066,GO:0043154,GO:0006979,GO:0043588,GO:0009888	protein KRI1 homolog [Bombyx mori]
BMSK10028746	9.18	8.39	9.71	9.093	13.56	12.89	12.77	13.073	0.654635	0.00101952	0.000109168		GO:0005737,GO:0030659,GO:0005874,GO:0005875,GO:0005634,GO:0003777,GO:0006886,GO:0046907	endonuclease and reverse transcriptase-like protein [Bombyx mori]
BMSK10015268	64.27	58.82	62.5	61.863	92.13	97.53	94.52	94.726	0.654481	3.91025e-06	2.03361e-07		GO:0005509	calcyphosphine isoform X1 [Bombyx mori]
BMSK10007610	35.39	39.06	37.54	37.33	63.47	48.39	50.88	54.246	0.654461	0.00952348	0.00157864		GO:0005622,GO:0005634,GO:0035257,GO:0030374,GO:1903204,GO:1902083,GO:0045944	oxygen resistance gene 1 isoform X3 [Bombyx mori]
BMSK10025279	2.99	4.06	2.9	3.316	5.83	4	5.02	4.95	0.654251	0.0405241	0.00958265		GO:0005911,GO:0005737,GO:0005783,GO:0005576,GO:0005634,GO:0007155	uncharacterized protein LOC101740740 [Bombyx mori]
BMSK10014217	11.46	10.48	9.83	10.59	18.12	11.44	15.75	15.103	0.65422	0.0395079	0.00926166			uncharacterized protein LOC101743893 isoform X1 [Bombyx mori]
BMSK10000149	1.61	1.68	1.71	1.666	2.84	2.97	2.61	2.806	0.653784	0.0103667	0.00175456			uncharacterized protein LOC114246531 isoform X1 [Bombyx mandarina]
BMSK10000510	236.83	264.36	224.63	241.94	388.62	300.4	346.86	345.293	0.653633	0.00548678	0.000820711	K01647	GO:0005759,GO:0004108,GO:0005975,GO:0006101,GO:0006099	probable citrate synthase 2, mitochondrial [Bombyx mori]
BMSK10008884	21.23	22.93	21.75	21.97	37.5	28.69	30.59	32.26	0.652564	0.00268674	0.000348902	K18082	GO:0005737,GO:0005829,GO:0019898,GO:0016020,GO:0046872,GO:0052629,GO:0004438,GO:0019903,GO:0004722,GO:0004725,GO:0042149,GO:0016236,GO:1904562,GO:0006661,GO:0046856,GO:0006470,GO:2000785,GO:0060304	myotubularin-related protein 3 isoform X2 [Bombyx mandarina]
BMSK10009991	3.94	2.51	3.48	3.31	4.73	5.32	4.84	4.963	0.65234	0.0238192	0.00492326		GO:0005615,GO:0016021,GO:0005886,GO:0016529,GO:0004175,GO:0046872,GO:0004222,GO:0008237,GO:0006508	endothelin-converting enzyme homolog [Bombyx mori]
BMSK10025503	4.3	4.21	3.86	4.123	5.7	6.43	5.13	5.753	0.652005	0.000233663	1.98987e-05	K17914	GO:0005813,GO:0010008,GO:0005871,GO:0005874,GO:0030496,GO:0032588,GO:0005524,GO:0016887,GO:0008017,GO:0003777,GO:0007049,GO:0051301,GO:0008333,GO:0043001,GO:0006886,GO:0032438,GO:0007018,GO:0072383,GO:0032465,GO:0035459	dynein beta chain, ciliary [Bombyx mori]
BMSK10007244	20.76	20	20.32	20.36	43.81	26.94	34.94	35.23	0.65021	0.0172269	0.00330592	K20121	GO:0005938,GO:0005905,GO:0031410,GO:0005856,GO:0005829,GO:0005764,GO:0005886,GO:0042802,GO:0008289,GO:0006897,GO:0061024	endonuclease and reverse transcriptase-like protein [Bombyx mori]
BMSK10006934	1090.14	1254.61	1365.84	1236.86	2402.46	1757.5	1819.88	1993.28	0.649498	0.0256333	0.00538685	K02973	GO:0022627,GO:0042788,GO:0005791,GO:0003735,GO:0002181	uncharacterized protein LOC101742505 [Bombyx mori]
BMSK10026618	12.77	11.4	12.88	12.35	13.57	20.92	16.86	17.116	0.648924	0.000294261	2.57065e-05	K03283	GO:0005737,GO:0005829,GO:0005739,GO:0005524,GO:0016887,GO:0042623,GO:0031072,GO:0051787,GO:0044183,GO:0051082,GO:0034605,GO:0034620,GO:0051085,GO:0008340,GO:0006457,GO:0042026,GO:0042594,GO:0006986	probable 2-oxoglutarate dehydrogenase E1 component DHKTD1 homolog, mitochondrial isoform X1 [Bombyx mori]
BMSK10007435	813.68	757.54	719.43	763.55	1265.75	870	1114.38	1083.38	0.646987	0.0176133	0.00339425	K02938	GO:0005840,GO:0019843,GO:0003735,GO:0006412	ribosomal protein L8 [Bombyx mori]
BMSK10010869	18.34	19.34	16.5	18.06	30.17	20.02	25.77	25.32	0.646764	0.0191492	0.00376395		GO:0005739,GO:0005524,GO:0016783,GO:0000049,GO:0002143	uncharacterized protein LOC101746298 isoform X2 [Bombyx mori]
BMSK10006388	29.35	27.5	27.97	28.273	41.29	37.12	40.97	39.793	0.645815	0.000268702	2.31993e-05			uncharacterized protein LOC105842505 [Bombyx mori]
BMSK10006007	19.24	17.84	17.54	18.206	30.87	22.99	25.93	26.596	0.644199	0.00962502	0.00159925		GO:0005789,GO:0005794,GO:0016021,GO:0031965,GO:0004142,GO:0004307,GO:0046872,GO:0016780,GO:0006656,GO:0006646	probable phospholipid-transporting ATPase IA isoform X2 [Bombyx mori]
BMSK10006338	4.24	5.35	4.7	4.763	5.08	4.79	4.93	4.933	0.643618	0.00158091	0.000188035			reverse transcriptase [Bombyx mori]
BMSK10008995	3.54	3.31	3.02	3.29	4.1	5.25	4.78	4.71	0.643008	7.41116e-05	5.35649e-06		GO:0003676,GO:0008270,GO:0015074	uncharacterized protein K02A2.6-like [Centruroides sculpturatus]
BMSK10016388	3.41	3.8	3.25	3.486	4.21	4.09	5.02	4.44	0.642165	0.00224817	0.000283472	K01883	GO:0005737,GO:0005759,GO:0005524,GO:0004817,GO:0046872,GO:0006423	probable cysteine--tRNA ligase, mitochondrial [Bombyx mori]
BMSK10009611	3.98	4.38	4.46	4.273	7.1	5.4	5.84	6.113	0.641316	0.0195894	0.00386587	K17573	GO:0005794,GO:0043231,GO:0005777,GO:0003723,GO:0006302,GO:0007143,GO:0010923,GO:0048477,GO:0010468	meiosis regulator and mRNA stability factor 1 isoform X2 [Bombyx mandarina]
BMSK10009480	3.86	3.82	3.84	3.84	5.49	5.47	5.43	5.463	0.641121	0.000788609	8.06261e-05			uncharacterized protein LOC101738829 [Bombyx mori]
BMSK10005506	4.78	4.73	4.64	4.716	6.91	6.66	6.59	6.72	0.640534	0.0130127	0.00232367			histone-lysine N-methyltransferase SETMAR-like [Dufourea novaeangliae]
BMSK10025716	20.86	17.47	17.62	18.65	31.12	21.15	26.57	26.28	0.640249	0.030426	0.0066928		GO:0005634,GO:0004519,GO:0003676,GO:0008233,GO:0003964,GO:0015074,GO:0006313	uncharacterized protein LOC113496015 [Trichoplusia ni]
BMSK10026637	6.54	6.96	5.7	6.4	6.48	13.62	10.37	10.156	0.640058	0.0366755	0.00845937	K07299	GO:0016021,GO:0022857,GO:0008643,GO:0042593,GO:0090277	glucose transporter type 1-like isoform X1 [Bombyx mandarina]
BMSK10007265	1.19	1.06	1.14	1.13	1.47	1.63	1.83	1.643	0.639954	0.000476649	4.51597e-05	K13509	GO:0005783,GO:0005789,GO:0016021,GO:0003841,GO:0016024,GO:0006654,GO:0001819	1-acylglycerol-3-phosphate O-acyltransferase 2 isoform X1 [Bombyx mori]
BMSK10020758	12.01	15.61	10.82	12.813	19.49	14.91	19.87	18.09	0.638102	0.0202978	0.00404961		GO:0005524,GO:0061631,GO:0004842,GO:0043161,GO:0070979,GO:0070936,GO:0006511	ubiquitin-conjugating enzyme E2 H [Bombyx mori]
BMSK10023743	92.54	98.34	102.49	97.79	169.78	125.35	133.41	142.846	0.636235	0.0109801	0.00188739	K11255		uncharacterized protein LOC114247799 isoform X1 [Bombyx mandarina]
BMSK10019291	5.44	4.99	4.53	4.986	6.45	6.33	7.55	6.776	0.635745	0.00116028	0.000128343	K19363	GO:0098559,GO:0098560,GO:0098574,GO:0009898,GO:0000139,GO:0005634,GO:0003677,GO:0008270	lipopolysaccharide-induced tumor necrosis factor-alpha factor homolog [Bombyx mori]
BMSK10027275	25.64	27.26	27.27	26.723	43.83	31.15	36.81	37.263	0.635097	0.0233454	0.00480516		GO:0006897	E3 ubiquitin-protein ligase Arkadia [Bombyx mori]
BMSK10019114	2.97	2.65	3.08	2.9	4.35	3.55	4.45	4.116	0.635089	0.0258629	0.00544931	K03098	GO:0005576,GO:0016504,GO:0031409,GO:0008236	lopap [Bombyx mori]
BMSK10024192	6.4	6.83	6.58	6.603	13.52	9.46	10.3	11.093	0.63336	0.0463082	0.0114124	K18040	GO:0036064,GO:0005737,GO:0005829,GO:0005769,GO:0005768,GO:0016604,GO:0005654,GO:0005634,GO:0019901,GO:0004725,GO:0060271,GO:0045022,GO:0032456,GO:0010633,GO:1903393,GO:2000643,GO:1903387,GO:0061357,GO:0015031,GO:0043162	tyrosine-protein phosphatase non-receptor type 23 [Bombyx mori]
BMSK10000021	0.61	0.54	0.57	0.573	0.83	0.76	0.78	0.79	0.63253	0.0177355	0.00342375			serine/arginine repetitive matrix protein 1-like isoform X1 [Bombyx mandarina]
BMSK10007289	1.53	1.77	1.33	1.543	2.21	2.01	2.53	2.25	0.630018	0.0471261	0.0116732	K16546	GO:0042995,GO:0005814,GO:0005813,GO:0005829,GO:0005634,GO:0048471,GO:0042803,GO:0019901,GO:0030292,GO:0097711,GO:0000086,GO:0034453,GO:0006469,GO:0030307,GO:0030335,GO:0008284,GO:0010389	FGFR1 oncogene partner-like [Bombyx mori]
BMSK10011887	2.12	1.82	2.23	2.056	2.92	3.28	2.56	2.92	0.629114	0.0476361	0.011837		GO:0005730,GO:0005634,GO:0035861,GO:0003677,GO:0044547,GO:0003690,GO:0004519,GO:0046975,GO:0042800,GO:0042803,GO:0003697,GO:0000014,GO:0008270,GO:0008283,GO:0000737,GO:0000729,GO:0015074,GO:0006303,GO:0097676,GO:0010452,GO:0051568,GO:0044774,GO:0071157,GO:2001251,GO:0090305,GO:2000373,GO:2001034,GO:0031297	putative DD34D transposase [Bactrocera tryoni]
BMSK10007316	313.6	284.87	298.67	299.046	481.88	350.55	426.98	419.803	0.629073	0.0142908	0.00260914		GO:0022627,GO:0003729,GO:0019843,GO:0003735,GO:0002181,GO:0000028,GO:0006412	anoctamin-6 isoform X4 [Bombyx mori]
BMSK10003788	39.22	35.64	38.76	37.873	32.95	51.22	41.32	41.83	0.628954	4.65614e-05	3.17506e-06		GO:0005783,GO:0005576,GO:0005794,GO:0102121,GO:0017040,GO:0046514,GO:0042759,GO:0046512	reverse transcriptase [Bombyx mori]
BMSK10001100	2.14	2.51	2	2.216	3.21	3.14	2.98	3.11	0.628698	0.00128104	0.000146028		GO:0045177,GO:0030424,GO:0044297,GO:0005938,GO:0005737,GO:0030425,GO:0048800,GO:0000902,GO:0008407,GO:0070593,GO:0035317,GO:0007476,GO:0031175,GO:0035316,GO:0048601,GO:0045860,GO:0045893,GO:0050773,GO:0048814,GO:0042052	protein furry isoform X3 [Bombyx mori]
BMSK10017374	2.87	3.36	2.53	2.92	4.37	4.23	3.68	4.093	0.627581	0.00676802	0.00105968		GO:0003964	endonuclease and reverse transcriptase-like protein [Bombyx mori]
BMSK10009949	1.83	2.1	2.14	2.023	2.47	3.02	2.63	2.706	0.627208	0.00275589	0.000359181	K04854	GO:0044297,GO:0030425,GO:0016020,GO:0043025,GO:0048471,GO:0005886,GO:0005891,GO:0008332,GO:0086056,GO:0086059,GO:0014824,GO:0086016,GO:0086027,GO:0070509,GO:0060402,GO:0086002,GO:0071549,GO:0086010,GO:0086045,GO:0086046,GO:0019228,GO:0045956,GO:0007204,GO:0051924,GO:0086091,GO:0034765,GO:0086015,GO:0086018	voltage-dependent T-type calcium channel subunit alpha-1G [Bombyx mori]
BMSK10009214	0.18	0.17	0.18	0.176	0.22	0.31	0.22	0.25	0.627206	0.0223849	0.0045635		GO:0004519,GO:0003964	reverse transcriptase [Bombyx mori]
BMSK10025323	178.21	171.84	154.2	168.083	283.25	188.81	259.99	244.016	0.626606	0.0233639	0.00481449	K03250	GO:0016282,GO:0033290,GO:0071540,GO:0003743,GO:0001732	endonuclease and reverse transcriptase-like protein [Bombyx mori]
BMSK10007365	19.65	23.02	22.17	21.613	33.6	25.22	27.5	28.773	0.625551	0.0257037	0.00540567	K15297	GO:0030054,GO:0048788,GO:0098982,GO:0098978,GO:0060077,GO:0043005,GO:0098684,GO:0098831,GO:0042734,GO:0032991,GO:0045202,GO:0044325,GO:0046872,GO:0019904,GO:0046982,GO:0017137,GO:0098882,GO:0017156,GO:0048791,GO:0019933,GO:0030073,GO:0006886,GO:0007269,GO:1903861,GO:2000463,GO:0010628,GO:0097151,GO:0050806,GO:0017157,GO:0042391,GO:0048167,GO:2000300,GO:0061669,GO:0016081,GO:0016082	regulating synaptic membrane exocytosis protein 2 isoform X1 [Bombyx mori]
BMSK10006936	3.24	4.25	3.54	3.676	6.25	5.16	5.1	5.503	0.62552	0.0194586	0.00383241		GO:0005829,GO:0016020,GO:0032794,GO:0005096,GO:0005085,GO:0017112,GO:0006897,GO:0051223,GO:0032483,GO:0007165	receptor-mediated endocytosis protein 6 homolog [Bombyx mori]
BMSK10005244	8.06	7.86	6.97	7.63	12.38	10.9	10.83	11.37	0.62461	0.000994785	0.000105976	K20478	GO:0005776,GO:0031410,GO:0005794,GO:0000137,GO:0008017,GO:0030507,GO:0007349,GO:0051683,GO:0050775	centromere-associated protein E-like [Bombyx mandarina]
BMSK10018177	7.73	9.6	8.62	8.65	17.84	11.24	13.53	14.203	0.622228	0.0244997	0.00510819	K15178	GO:0016593,GO:0005634,GO:0035327,GO:0003677,GO:0042800,GO:1990269,GO:0051568,GO:0007219,GO:0051571,GO:0045893,GO:0006368	RNA polymerase-associated protein Rtf1 isoform X1 [Bombyx mandarina]
BMSK10030026	10.1	4.86	9.69	8.216	11.49	12.52	10.84	11.616	0.621986	0.0445663	0.0108816			uncharacterized protein LOC101742687 isoform X1 [Bombyx mori]
BMSK10013363	0.55	0.54	0.49	0.526	0.74	0.74	0.74	0.74	0.621941	0.0081596	0.00131666		GO:0005886,GO:0005246,GO:0005516,GO:0005525,GO:0003924,GO:1901842,GO:0007165	uncharacterized protein LOC101744636 isoform X2 [Bombyx mori]
BMSK10012790	490.97	477.57	532.49	500.343	793.56	626.71	718.27	712.846	0.621039	0.00775725	0.00123894	K17776	GO:0005741,GO:0005739,GO:0005730,GO:0001401,GO:0006839,GO:0015031	uncharacterized protein LOC101745843 [Bombyx mori]
BMSK10006393	8.36	6.66	6.51	7.176	12.16	8.44	10.59	10.396	0.620579	0.0388945	0.00909035		GO:0005634,GO:0004861,GO:0008406,GO:0071850,GO:0045596,GO:0051782,GO:0045605,GO:2000134,GO:1902806,GO:0045595,GO:0051302,GO:0032875	uncharacterized protein LOC101739436 isoform X1 [Bombyx mori]
BMSK10028518	8.93	10.15	8.91	9.33	14.66	12.73	12.22	13.203	0.620446	0.0181847	0.0035358			huntingtin-interacting protein 1 [Bombyx mori]
BMSK10007615	3.23	3.4	2.98	3.203	4.64	4.32	4.3	4.42	0.620145	0.00774898	0.00123519			zinc finger protein 528 [Bombyx mori]
BMSK10026008	329.85	335.29	323.07	329.403	568.87	396.94	511.34	492.383	0.620058	0.0258934	0.00545777		GO:0004519,GO:0003964	uncharacterized protein LOC114239880 isoform X2 [Bombyx mandarina]
BMSK10008325	115.81	117	132.51	121.773	131.08	214.43	176.22	173.91	0.61971	0.0061702	0.000948628			uncharacterized protein LOC101745483 [Bombyx mori]
BMSK10006766	2.53	2.92	2.43	2.626	3.76	3.53	3.73	3.673	0.619351	0.0031112	0.000415267	K20397	GO:0035577,GO:0070062,GO:0101003,GO:0031902,GO:0005765,GO:0005764,GO:0045121,GO:0005886,GO:0071986,GO:0035579,GO:0051020,GO:0007050,GO:0034613,GO:0071230,GO:0042632,GO:0016197,GO:0007032,GO:0032418,GO:0007040,GO:0043312,GO:0043410,GO:0032008,GO:0001558,GO:0010874,GO:0010872,GO:0060620,GO:0016241,GO:0001919	uncharacterized protein LOC110384800 [Bombyx mori]
BMSK10017210	485.41	441.56	495.98	474.316	723.73	599.13	588.41	637.09	0.618254	0.0145987	0.00267912	K02977	GO:0005634,GO:0005840,GO:0046872,GO:0003735,GO:0006412	ribosome biogenesis protein BMS1 homolog [Bombyx mori]
BMSK10002443	1.65	1.57	1.4	1.54	2.14	2	2.37	2.17	0.617815	0.00195814	0.000240902			uncharacterized protein LOC105841979 [Bombyx mori]
BMSK10006683	0.91	1.16	0.79	0.953	1.38	1.42	1.21	1.336	0.616948	0.0419532	0.0100625	K07917	GO:0005801,GO:0005789,GO:0031985,GO:0000139,GO:0005802,GO:0005525,GO:0003924,GO:0006888,GO:0007030,GO:0006886,GO:0032482	ras-related protein Rab-30 [Bombyx mori]
BMSK10010030	63.23	65.43	63.13	63.93	104.53	72.94	88.77	88.746	0.615809	0.0230429	0.00472337	K03253	GO:0016282,GO:0033290,GO:0005852,GO:0003743,GO:0031369,GO:0001732,GO:0006446	eukaryotic translation initiation factor 3 subunit B [Bombyx mandarina]
BMSK10015443	18.13	17.07	13.65	16.283	24.02	23.5	24.86	24.126	0.615666	0.00195352	0.000239721			polyprotein, partial [Bombyx mori]
BMSK10026941	1.82	2.67	2.18	2.223	3.01	3.56	2.88	3.15	0.615381	0.0118819	0.00208253		GO:0016021,GO:0030534,GO:0048149,GO:0035264	protein unc-79 homolog isoform X2 [Bombyx mori]
BMSK10022336	7.5	9.01	7.61	8.04	13.68	16.16	11.21	13.683	0.614734	0.000752813	7.67658e-05			kinesin-like protein unc-104 isoform X4 [Bombyx mori]
BMSK10019154	7.8	7.95	7.96	7.903	11.35	10.55	11.08	10.993	0.613607	0.0010641	0.000115113	K11802	GO:0080008	DDB1- and CUL4-associated factor 10 isoform X1 [Bombyx mori]
BMSK10007718	2357.47	2197.4	1896.13	2150.33	3393.42	2487.2	3088.77	2989.8	0.611983	0.0166782	0.00316312	K02995	GO:0005840,GO:0003735,GO:0006412	ribosomal protein S8 [Bombyx mori]
BMSK10018958	2.99	2.81	2.6	2.8	4.05	4.13	3.94	4.04	0.611867	0.00185516	0.000225318	K11655	GO:0016590,GO:0008623,GO:0046872,GO:0006338,GO:0006261,GO:0016573,GO:0006357	bromodomain adjacent to zinc finger domain protein 1A isoform X2 [Bombyx mandarina]
BMSK10001416	3.23	3.07	2.63	2.976	4.54	3.96	3.89	4.13	0.611657	0.01716	0.00328802			uncharacterized protein LOC101746064 [Bombyx mori]
BMSK10026873	32.87	30.97	30.62	31.486	43.96	42.95	44.96	43.956	0.611234	1.92579e-05	1.18007e-06			reverse transcriptase [Bombyx mori]
BMSK10012372	4.58	4.74	3.71	4.343	10.54	4.45	6.09	7.026	0.610822	0.0430919	0.0103964		GO:0008270	cysteine and histidine-rich protein 1 homolog isoform X1 [Bombyx mandarina]
BMSK10028881	7.03	7.24	6.61	6.96	9.58	10.3	9.49	9.79	0.610793	3.75427e-06	1.9348e-07	K10358	GO:0045178,GO:0005938,GO:0005737,GO:0005829,GO:0030139,GO:0045172,GO:0030426,GO:0070865,GO:0005875,GO:0016459,GO:0031476,GO:0032991,GO:0070864,GO:0016461,GO:0003779,GO:0051015,GO:0005524,GO:0042623,GO:0005516,GO:0000146,GO:0008017,GO:0003774,GO:0032027,GO:0070856,GO:0030036,GO:0007015,GO:0030048,GO:0055059,GO:0045167,GO:0045175,GO:0007298,GO:0045217,GO:0019749,GO:0007391,GO:0040001,GO:0030317,GO:…	myosin heavy chain 95F isoform X1 [Bombyx mandarina]
BMSK10013123	48.68	51.67	54.64	51.663	77.01	64.28	70.51	70.6	0.610513	0.00291579	0.000383687	K21842	GO:0016021,GO:0005886,GO:0098793,GO:0045202,GO:0150008,GO:0007268,GO:0000281,GO:0007602,GO:0072659,GO:0048488,GO:0016079	protein EFR3 homolog cmp44E [Bombyx mori]
BMSK10018293	5.36	5.58	5.7	5.546	8.9	7.05	7.52	7.823	0.60999	0.0438065	0.0106425		GO:0005615,GO:0001664,GO:0007186	uncharacterized protein LOC101745081 isoform X2 [Bombyx mori]
BMSK10003849	5.25	3.71	3.6	4.186	8.59	5.34	8.32	7.416	0.608179	0.0108637	0.00186112			endonuclease and reverse transcriptase-like protein [Bombyx mori]
BMSK10021817	688.92	721.15	781.06	730.376	1214.15	845.16	964.09	1007.8	0.608124	0.0383188	0.00894076	K02949	GO:0022627,GO:0019843,GO:0003735,GO:0006412	40S ribosomal protein S11 [Danaus plexippus plexippus]
BMSK10006590	26.82	30.37	29.8	28.996	46.9	38.16	39.63	41.563	0.608061	0.0036509	0.000501357		GO:0016021,GO:0016328,GO:0005918,GO:0007160	reverse transcriptase [Bombyx mori]
BMSK10025064	7.5	6.68	5.27	6.483	9.06	6.79	8.01	7.953	0.60752	0.0121301	0.00213842			myosin-IIIb-like isoform X1 [Bombyx mori]
BMSK10000501	0.57	0.58	0.53	0.56	0.75	0.71	0.76	0.74	0.605648	0.0161477	0.00303109	K08546	GO:0005634,GO:0003700,GO:0043565,GO:0003707,GO:0008270,GO:0007275	uncharacterized protein LOC101741974 [Bombyx mori]
BMSK10014235	612.66	601.26	693.58	635.833	986.73	779.2	854.72	873.55	0.60461	0.00761179	0.00121093		GO:0015935,GO:0003723,GO:0003735,GO:0006412	DTW domain-containing protein 2 [Bombyx mori]
BMSK10022158	6.59	6.89	6.66	6.713	7.24	7.91	8.9	8.016	0.604018	9.54999e-05	7.14993e-06			uncharacterized protein LOC101747202 [Bombyx mori]
BMSK10022975	211.15	205.57	212.72	209.813	238.6	266.29	230.56	245.15	0.603813	0.000767861	7.84209e-05	K08764	GO:0005739,GO:0005777,GO:0008289,GO:0033814,GO:0006869	sterol carrier protein x [Bombyx mori]
BMSK10013486	2369.61	2326.93	2482.22	2392.92	3702.71	2983.77	3397.53	3361.34	0.602836	0.00637203	0.000986666	K02993	GO:0005840,GO:0003735,GO:0006412	40S ribosomal protein S7 isoform X1 [Bombyx mandarina]
BMSK10008336	5	4.88	4.2	4.693	5.61	6.87	6.03	6.17	0.602597	1.06925e-05	6.1993e-07	K23028	GO:0005737,GO:0031941,GO:0005921,GO:0005815,GO:0005819,GO:0030036,GO:0007049,GO:0051301,GO:0060325	uncharacterized protein LOC114252761 [Bombyx mandarina]
BMSK10017654	13.26	13.94	12.82	13.34	21.92	15	18.02	18.313	0.601369	0.0349308	0.00794992	K06497		uncharacterized protein LOC101736086 [Bombyx mori]
BMSK10023226	2.15	2.37	1.88	2.133	3.21	2.5	3.19	2.966	0.601318	0.0307919	0.00679508	K17441	GO:0005634,GO:0003677,GO:0046872,GO:0001102,GO:0001085,GO:0008134,GO:0046665,GO:0022416,GO:0048749,GO:0007391,GO:0007393,GO:0007398,GO:0007390,GO:0008258,GO:0007507,GO:0030097,GO:0035167,GO:0035170,GO:0048542,GO:0035169,GO:0009996,GO:0042690,GO:0043433,GO:0045611,GO:0000122,GO:0042440,GO:0006963,GO:0006355	reverse transcriptase [Bombyx mori]
BMSK10028787	7.92	8.95	7.13	8	12.02	9.98	11.14	11.046	0.60068	0.0120765	0.00212517		GO:0005576,GO:0046872,GO:0004623,GO:0102567,GO:0102568,GO:0050482,GO:0016042,GO:0006644	uncharacterized protein LOC101739813 [Bombyx mori]
BMSK10007630	8.2	7.13	7.31	7.546	12.16	9.23	12.15	11.18	0.600508	0.00976006	0.00162553		GO:0004453	para-nitrobenzyl esterase isoform X1 [Bombyx mori]
BMSK10001080	3.14	3.49	2.7	3.11	4.76	3.53	4.5	4.263	0.600385	0.0388226	0.00906745	K10638	GO:0000791,GO:0000792,GO:0000790,GO:0005720,GO:0016363,GO:0005634,GO:0005657,GO:0044729,GO:0042393,GO:0042802,GO:0008327,GO:0035064,GO:0031493,GO:0000987,GO:0061630,GO:0004842,GO:0008270,GO:0007049,GO:0006281,GO:0010390,GO:0016574,GO:0010216,GO:0000122,GO:0032270,GO:2000373,GO:0045944,GO:0051865,GO:0016567,GO:0050678,GO:0006511	E3 ubiquitin-protein ligase UHRF1 isoform X1 [Bombyx mori]
BMSK10021142	58.99	63.23	60.96	61.06	93.88	89.91	78.77	87.52	0.597357	0.00167321	0.000200854	K10380	GO:0043194,GO:0009925,GO:0016323,GO:0009986,GO:0043034,GO:0005829,GO:0030425,GO:0005783,GO:0005794,GO:0014704,GO:0016328,GO:0005764,GO:0016020,GO:0031594,GO:0043005,GO:0033268,GO:0005886,GO:0045211,GO:0042383,GO:0016529,GO:0014731,GO:0030315,GO:0030018,GO:0045296,GO:0008092,GO:0044325,GO:0030674,GO:0030507,GO:0005200,GO:0007409,GO:0071286,GO:0007016,GO:0006888,GO:0045184,GO:0043001,GO:0010960,GO:…	ankyrin-3 [Bombyx mori]
BMSK10007524	9.17	9.03	8.03	8.743	11.88	12.86	11.42	12.053	0.597314	0.000151809	1.19382e-05	K01968	GO:0002169,GO:1905202,GO:0005743,GO:0005759,GO:0005739,GO:0005524,GO:0046872,GO:0004485,GO:0006552	methylcrotonoyl-CoA carboxylase subunit alpha, mitochondrial isoform X1 [Bombyx mori]
BMSK10029675	15.08	15.13	14.07	14.76	16.97	17.62	17.98	17.523	0.595936	0.000183739	1.49543e-05		GO:0005929,GO:0005737,GO:0005829,GO:0035091,GO:0043687,GO:0061512,GO:0016567	tubby-related protein 4 isoform X1 [Bombyx mandarina]
BMSK10025563	26.14	23.03	21.04	23.403	37.66	33.41	38.65	36.573	0.595698	0.000491772	4.70949e-05			atlastin [Bombyx mori]
BMSK10004000	4.89	6.6	4.91	5.466	7.69	7.71	7.21	7.536	0.594359	0.00619817	0.000954876	K04426	GO:0005524,GO:0004709,GO:0046872,GO:0004672,GO:0000186	protein kinase ASK1 isoform X1 [Bombyx mori]
BMSK10008244	2.72	3.53	3.48	3.243	4.14	4.45	4.92	4.503	0.594171	0.0299273	0.00655726			uncharacterized protein LOC101743841 [Bombyx mori]
BMSK10018582	50	52.64	54.29	52.31	77.3	67.15	71.22	71.89	0.593828	0.00394657	0.000548471	K09518	GO:0005783,GO:0005789,GO:0030176,GO:0031965,GO:0030544,GO:0034622,GO:0071218,GO:0051085,GO:0036503,GO:0030433	DnaJ (Hsp40) homolog 6 [Bombyx mori]
BMSK10010111	121.22	114.13	127.74	121.03	190.35	143.62	156.82	163.596	0.593451	0.0272327	0.00582137		GO:0051087,GO:0030544,GO:0007275	BAG domain-containing protein Samui [Bombyx mandarina]
BMSK10013476	3.27	3.96	3.39	3.54	5.01	3.92	5.24	4.723	0.592529	0.0196134	0.00387369	K13344	GO:0005779,GO:0043231,GO:0016020,GO:1990429,GO:0005778,GO:0005777,GO:0021795,GO:0001561,GO:0007626,GO:0060152,GO:0001764,GO:0016560,GO:0006625,GO:0016567,GO:0001967	peroxisomal membrane protein PEX13 isoform X1 [Bombyx mori]
BMSK10026046	45.39	43.6	42.88	43.956	60.63	53.34	56.72	56.896	0.590548	0.00256036	0.000329675		GO:0005829,GO:0003677,GO:0031593,GO:0008270,GO:0006915,GO:0071356,GO:0043066,GO:0006625,GO:0043122	AN1-type zinc finger protein 6 isoform X1 [Bombyx mori]
BMSK10006619	82.57	64.05	78.59	75.07	75.9	129.07	110.32	105.096	0.590377	0.0202069	0.00401788			reverse transcriptase [Bombyx mori]
BMSK10010981	8.14	9.64	7.07	8.283	12.67	9.17	11.19	11.01	0.588417	0.0390393	0.0091334			myosin heavy chain, cardiac muscle isoform [Bombyx mori]
BMSK10007455	16.95	14.04	14.94	15.31	18.32	21.31	21.09	20.24	0.588276	0.00066242	6.60443e-05		GO:0030054,GO:0005789,GO:0016021,GO:0055037,GO:0030672,GO:0005509,GO:0030336,GO:0045806,GO:1902883	multiple C2 and transmembrane domain-containing protein 1 [Bombyx mori]
BMSK10010197	2.34	2.86	2.26	2.486	3.6	3.43	3.64	3.556	0.588231	0.0117945	0.00206072		GO:0005887,GO:0005308,GO:0008028,GO:0015293,GO:0015881,GO:0015718	monocarboxylate transporter 14 [Bombyx mori]
BMSK10015670	304.02	315.1	302.94	307.353	492.01	337.17	428.47	419.216	0.587773	0.0353541	0.00806292			cytochrome P450 302A1 [Bombyx mori]
BMSK10015449	8.75	8.42	7.2	8.123	11.07	9.27	11.25	10.53	0.587218	0.00529204	0.000782436		GO:0003964,GO:0006313	GTPase Era, mitochondrial isoform X1 [Bombyx mori]
BMSK10013235	3.34	2.55	2.66	2.85	4.01	3.78	4.19	3.993	0.58691	0.0179706	0.00347864		GO:0005887,GO:0004930,GO:0016499,GO:0022410,GO:0007631,GO:0007186,GO:0007218,GO:0007200,GO:0010840,GO:0051480	orexin receptor type 1-like [Bombyx mandarina]
BMSK10009540	14.82	13.49	13.19	13.833	14.89	22.87	19.42	19.06	0.585619	7.76247e-05	5.66528e-06			protein asunder-like [Bombyx mori]
BMSK10026692	2.53	1.71	1.88	2.04	2.68	2.69	2.95	2.773	0.585393	0.0337288	0.00761541			uncharacterized protein LOC101735993 [Bombyx mori]
BMSK10002480	2721.19	2720.35	2908.87	2783.47	4369.34	3385.2	3519.12	3757.89	0.584634	0.0238287	0.00492711	K02930	GO:0022625,GO:0022626,GO:0003735,GO:0002181	ribosomal protein L4 [Bombyx mori]
BMSK10011952	2.11	2.27	2	2.126	3.52	2.74	3.34	3.2	0.58394	0.0368455	0.00851304		GO:0005737,GO:0005856,GO:0005829,GO:0012505,GO:0005925,GO:0098978,GO:0016363,GO:0005654,GO:0005634,GO:0005886,GO:0098794,GO:0033130,GO:0005524,GO:0005131,GO:0020037,GO:0042393,GO:0035401,GO:0042802,GO:0043560,GO:0046872,GO:0004715,GO:0051428,GO:0043548,GO:0008022,GO:0019901,GO:0004713,GO:0042169,GO:0031702,GO:0042976,GO:0000186,GO:0002250,GO:0031103,GO:0019221,GO:0030218,GO:0007186,GO:0060397,GO:…	endonuclease and reverse transcriptase-like protein [Bombyx mori]
BMSK10002180	2.39	2.2	1.94	2.176	2.21	3.58	3.26	3.016	0.583565	0.0188764	0.00369254		GO:0045892	B-cell CLL/lymphoma 7 protein family member A [Bombyx mori]
BMSK10012892	10.38	10.97	10.53	10.626	16.47	14.44	14.52	15.143	0.581585	0.00315938	0.000423683	K23285	GO:0005737,GO:0043277,GO:0016319,GO:0016322	ced-6 protein [Bombyx mori]
BMSK10009245	7.02	5.65	6.1	6.256	7.1	7.42	9.13	7.883	0.580701	0.0285098	0.00616604		GO:0005739	oxidoreductase-like domain-containing protein 1 [Trichoplusia ni]
BMSK10023436	2.57	2.43	1.98	2.326	3.28	2.76	3.43	3.156	0.580431	0.0102872	0.00173837	K13697	GO:0016021,GO:0036126,GO:0097524,GO:0047372,GO:0016298,GO:0034338,GO:0046464,GO:0044255,GO:0006629,GO:0051792,GO:0051793,GO:0048240,GO:0043401	plexin-B [Bombyx mandarina]
BMSK10013837	3457.68	3202.79	3668.66	3443.04	5223.53	4215.12	4532.49	4657.05	0.580417	0.0187599	0.00366386	K02969	GO:0022627,GO:0015935,GO:0003723,GO:0003735,GO:0002181,GO:0006412	oxidative stress-induced growth inhibitor 1 isoform X1 [Bombyx mori]
BMSK10018715	4.4	4.59	4.22	4.403	6.41	5.3	6	5.903	0.580234	0.0062179	0.00095938			programmed cell death protein 4-like [Bombyx mori]
BMSK10006398	8.17	9.9	8.13	8.733	13.03	10.79	12.69	12.17	0.579904	0.00548417	0.000819889			protein FAM114A2 [Bombyx mori]
BMSK10023655	8.51	7.64	6.75	7.633	10.52	9.73	10.85	10.366	0.577594	0.00237268	0.000303086	K20656	GO:0005789,GO:0016021	transmembrane protein 189 isoform X1 [Bombyx mori]
BMSK10029163	73.25	63.37	65.27	67.296	102.47	85.51	94.34	94.106	0.577438	0.00604543	0.000926121			uncharacterized protein LOC110385101 [Bombyx mori]
BMSK10003344	2.23	2.84	2.18	2.416	3.12	3.09	3.68	3.296	0.577383	0.0313251	0.0069472	K04209	GO:0016021,GO:0005887,GO:0042263,GO:0008188,GO:0004983,GO:0004995,GO:0038002,GO:0007186,GO:0030536,GO:0007194,GO:0007218,GO:0042048,GO:0030513,GO:1990834,GO:0007217	neuropeptide receptor A11 [Bombyx mori]
BMSK10005797	306.8	279.28	295.06	293.713	504.2	389.94	441.2	445.113	0.577303	0.00775217	0.00123691		GO:0005840	ribosomal protein L27A [Bombyx mori]
BMSK10007420	2.67	3.36	2.37	2.8	4.13	4.93	3.96	4.34	0.576891	0.0014589	0.000170543	K04905	GO:0005887,GO:0005249,GO:0071805,GO:0034765,GO:0042391	potassium voltage-gated channel subfamily H member 6-like isoform X3 [Bombyx mori]
BMSK10000847	11.13	10.03	9.22	10.126	13.95	12.5	14.01	13.486	0.576328	0.00231926	0.00029444	K07200	GO:0005829,GO:0005654,GO:0031588,GO:0043531,GO:0016208,GO:0004679,GO:0005524,GO:0004862,GO:0008603,GO:0008607,GO:0030295,GO:0019901,GO:0006633,GO:0005977,GO:0035556,GO:0006469,GO:0010800,GO:0045860,GO:0050790,GO:0019217,GO:0006110	uncharacterized protein LOC114252679 [Bombyx mandarina]
BMSK10022769	5.81	7.89	6.33	6.676	11.37	9.54	10.22	10.376	0.576141	0.0301306	0.00660979	K18668	GO:0005737,GO:0005856,GO:0042406,GO:0005654,GO:0005634,GO:0000932,GO:0032991,GO:0005791,GO:0030867,GO:0003682,GO:0003677,GO:0004521,GO:0004532,GO:0046872,GO:0035198,GO:0035925,GO:0003730,GO:0003729,GO:0004518,GO:0043022,GO:0035613,GO:0004843,GO:0061158,GO:0001525,GO:0006915,GO:0030154,GO:1990869,GO:0006974,GO:0042149,GO:0071347,GO:1904637,GO:0071222,GO:0034599,GO:1903936,GO:0071356,GO:0098586,GO:…	endoribonuclease ZC3H12A isoform X1 [Bombyx mandarina]
BMSK10019197	62.79	72.54	73.06	69.463	106.38	83.34	92.59	94.103	0.57568	0.0244216	0.00508591		GO:0005576,GO:0004181,GO:0008270	carboxypeptidase B [Bombyx mori]
BMSK10013631	62.59	60.41	63.45	62.15	65.11	104.01	80.12	83.08	0.57551	0.00127013	0.000144086	K01581	GO:0004586,GO:0006596,GO:0033387	ornithine decarboxylase [Bombyx mori]
BMSK10012397	1.49	1.94	1.17	1.533	2.13	2	2.11	2.08	0.575441	0.0339901	0.00768508			hypothetical protein evm_012475 [Chilo suppressalis]
BMSK10028801	9.5	9.34	9.14	9.326	10.98	12.16	11.54	11.56	0.574678	1.30856e-06	6.20922e-08			ubiquitin carboxyl-terminal hydrolase 30 homolog [Bombyx mandarina]
BMSK10011267	65.06	68.54	65.41	66.336	81.69	89	88.94	86.543	0.572782	1.40722e-05	8.39093e-07			uncharacterized protein LOC114243288 [Bombyx mandarina]
BMSK10011838	15.06	16.72	13.8	15.193	22.07	16.76	21.84	20.223	0.57029	0.0277837	0.00598116	K18200	GO:0005576,GO:0046872,GO:0004598,GO:0004504,GO:0044237,GO:0001519	peptidyl-alpha-hydroxyglycine alpha-amidating lyase 2 [Bombyx mori]
BMSK10014558	8.89	9.83	8.68	9.133	12.27	13.12	11.31	12.233	0.569993	0.000670712	6.71819e-05		GO:0043291,GO:0007035	dmX-like protein 2 [Bombyx mori]
BMSK10000741	5.56	5.38	4.43	5.123	7.36	6.13	7.08	6.856	0.568438	0.0111584	0.00192417	K23332	GO:0005576,GO:0046872	RING finger and SPRY domain-containing protein 1 isoform X1 [Bombyx mori]
BMSK10014490	14.08	14.11	13.83	14.006	21.2	17.09	18.13	18.806	0.566402	0.0142351	0.00259674	K14326	GO:0005737,GO:1990124,GO:0071598,GO:0005524,GO:0004004,GO:0003677,GO:0003723,GO:0008270,GO:0071456,GO:0000184,GO:2000624	regulator of nonsense transcripts 1 homolog [Bombyx mori]
BMSK10007821	18.43	21.6	22.01	20.68	23.6	32.58	28.07	28.083	0.566379	0.00348874	0.000475251			SCP-related protein [Bombyx mori]
BMSK10016357	1405.49	1338.75	1359.95	1368.06	2190.49	1537.27	1764.61	1830.79	0.565104	0.0448929	0.0109861	K02898	GO:0015934,GO:0003735,GO:0006412	ribosomal protein L26 [Bombyx mori]
BMSK10006589	1888.89	1849.3	1902.43	1880.21	2890.78	2198.5	2479.75	2523.01	0.563818	0.0231954	0.00476518	K02960	GO:0005840,GO:0003735,GO:0006412	ribosomal protein S16 [Bombyx mori]
BMSK10023484	5.54	6.17	5.44	5.716	8.73	6.72	7.53	7.66	0.563108	0.0262016	0.00554126	K17589	GO:1990316,GO:0005829,GO:0005789,GO:0019898,GO:0005764,GO:0031965,GO:0000407,GO:0034045,GO:0019901,GO:0032947,GO:0000045,GO:0006914,GO:0000422,GO:0030242,GO:0007049,GO:0061723,GO:0007507,GO:0001889,GO:0016236,GO:2001237,GO:0034727,GO:0045793,GO:0046330,GO:0001934,GO:0016241,GO:0061709	RB1-inducible coiled-coil protein 1 isoform X1 [Bombyx mori]
BMSK10013140	1.61	2.04	1.81	1.82	2.2	2.03	2.3	2.176	0.563097	0.0398498	0.00937623			inactive dipeptidyl peptidase 10-like [Bombyx mandarina]
BMSK10006178	2.76	2.99	2.96	2.903	4.08	3.72	4.01	3.936	0.562789	0.0172269	0.00330626		GO:0005829,GO:0005730,GO:0005634,GO:0032436,GO:0016567,GO:0006511	NEDD8 ultimate buster 1 [Bombyx mori]
BMSK10026625	10.5	12.39	10.38	11.09	16.22	13.1	15.03	14.783	0.56272	0.0150018	0.00276959			uncharacterized protein LOC101740768 [Bombyx mori]
BMSK10002329	12.74	13.34	13.21	13.096	20.33	15.76	17.12	17.736	0.562293	0.0276901	0.00595178			uncharacterized protein LOC105842098 [Bombyx mori]
BMSK10007777	912.28	916.36	909.18	912.606	1403.43	1014.1	1259.97	1225.83	0.561608	0.0294268	0.00641984	K00565	GO:0005845,GO:0005634,GO:0004482,GO:0003723,GO:0006370	mRNA cap guanine-N7 methyltransferase [Bombyx mori]
BMSK10013807	3.6	4.67	4.29	4.186	5.97	5.23	5.52	5.573	0.560368	0.0128567	0.00229378		GO:0005887,GO:0005509,GO:0070492,GO:0016339,GO:0050901	uncharacterized protein LOC101741571 isoform X1 [Bombyx mori]
BMSK10029636	3.75	4.28	2.86	3.63	4.27	4.77	5.64	4.893	0.560145	0.0431247	0.0104111			proteoglycan 4-like [Bombyx mandarina]
BMSK10024145	2.72	2.87	2.33	2.64	3.97	5.79	3.6	4.453	0.559624	0.00341629	0.000463504	K13755	GO:0005615,GO:0004115,GO:0047555,GO:0048101,GO:0005516,GO:0046872,GO:0046058,GO:0046068,GO:0060179,GO:0032504,GO:0007165	calcium/calmodulin-dependent 3',5'-cyclic nucleotide phosphodiesterase 1 isoform X2 [Bombyx mori]
BMSK10010196	1778.95	1733.73	2047.15	1853.28	2875.95	2224	2534.31	2544.75	0.559331	0.0327388	0.00733788	K02974	GO:0005840,GO:0003735,GO:0006412	monocarboxylate transporter 14 [Bombyx mori]
BMSK10004423	68.95	74.01	70.22	71.06	124.1	85.39	98.71	102.733	0.5577	0.0305427	0.00673224	K13219	GO:0005737,GO:0005856,GO:0005634,GO:0003723,GO:0006406	PTB-associated splicing factor isoform X1 [Bombyx mori]
BMSK10005340	6.11	5.95	5.17	5.743	7.74	7.21	8.27	7.74	0.557687	0.00446535	0.000632846	K15272	GO:0005794,GO:0030173,GO:0015165,GO:0008643,GO:1990569	UDP-N-acetylglucosamine transporter isoform X1 [Bombyx mori]
BMSK10001332	963.04	1136.84	1111.47	1070.45	1678.06	1290.99	1318.07	1429.04	0.557356	0.0415811	0.00993385	K13199	GO:0005737,GO:0005829,GO:0005634,GO:0048471,GO:0005886,GO:0003730,GO:0032183,GO:0030578,GO:0042981	plasminogen activator inhibitor 1 RNA-binding protein-like [Bombyx mori]
BMSK10023120	1.55	2.38	2.1	2.01	2.36	2.39	2.75	2.5	0.557316	0.0312326	0.00691195	K07378	GO:0098985,GO:0030054,GO:0009986,GO:0030425,GO:0043198,GO:0043197,GO:0060076,GO:0009897,GO:0032433,GO:0005794,GO:0005887,GO:0099055,GO:0099060,GO:0017146,GO:0005886,GO:0098794,GO:0014069,GO:0098793,GO:0089717,GO:0045202,GO:0001540,GO:0050839,GO:0042043,GO:0030165,GO:0046983,GO:0097110,GO:0038023,GO:0097113,GO:0016339,GO:0071277,GO:0048789,GO:0045184,GO:1904861,GO:0007157,GO:0060291,GO:0050804,GO:…	neuroligin-4, X-linked isoform X1 [Bombyx mori]
BMSK10000038	0.84	0.73	0.6	0.723	0.88	1	0.99	0.956	0.557207	0.0167666	0.0031942		GO:0005794,GO:0005797,GO:0000139,GO:0016021,GO:0015297,GO:0015165,GO:0022857,GO:0005459,GO:0005460,GO:0005461,GO:0005463,GO:0005462,GO:0005464,GO:0008643,GO:0001745,GO:0009880,GO:0015783,GO:1990570,GO:0007447,GO:0007476,GO:0007367,GO:0007423,GO:0072334,GO:0015786,GO:0015787,GO:1990569,GO:0015790	UDP-sugar transporter UST74c [Bombyx mori]
BMSK10023870	419.51	377.98	362.91	386.8	596.76	430.47	517.26	514.83	0.556331	0.0362194	0.00832856	K02964	GO:0005840,GO:0019843,GO:0003735,GO:0006412	histidine-rich membrane protein KE4 homolog 2 [Bombyx mori]
BMSK10029419	41.36	45.16	38.05	41.523	61.8	52.61	55.39	56.6	0.555584	0.00546953	0.000817272			centrosomal protein of 290 kDa-like isoform X1 [Bombyx mandarina]
BMSK10016165	1197.07	1134.93	1272.9	1201.63	1859.03	1374.38	1575.41	1602.94	0.555196	0.0398274	0.00936158	K02987	GO:0005840,GO:0019843,GO:0003735,GO:0006412	uncharacterized protein LOC101740633 [Bombyx mori]
BMSK10024671	60.96	54.9	54.03	56.63	76.78	75.25	79.35	77.126	0.554074	0.000917128	9.65474e-05		GO:0005737,GO:0005829,GO:0005634,GO:0003700,GO:0042803,GO:0007304,GO:0001751,GO:0008101,GO:0008340,GO:0046843,GO:0036335,GO:0016319,GO:0043066,GO:0009996,GO:0030707,GO:0007297,GO:0030307,GO:0008284,GO:0002052,GO:0042246	conserved oligomeric Golgi complex subunit 3 [Bombyx mori]
BMSK10029184	374.91	377.16	401.02	384.363	504.26	556.59	497.12	519.323	0.554074	0.000283961	2.46952e-05			pollen-specific leucine-rich repeat extensin-like protein 3 isoform X1 [Bombyx mori]
BMSK10018286	22.63	20.89	25.51	23.01	32.75	29.41	30.11	30.756	0.552664	0.0166597	0.00315159	K01408	GO:0005737,GO:0005739,GO:0005777,GO:0005886,GO:0046872,GO:0004222,GO:0050829,GO:0008340,GO:1901143,GO:0045926,GO:0014067,GO:0045089,GO:0051603,GO:0048638,GO:0046662,GO:0090062,GO:0002021	insulin-degrading enzyme isoform X1 [Bombyx mori]
BMSK10029704	14.06	18.56	15.51	16.043	21.02	25.13	22.81	22.986	0.551285	0.001773	0.000213735	K23438	GO:0005829,GO:0030496,GO:0072686,GO:0005634,GO:0004181,GO:0015631,GO:0008270,GO:0051607,GO:0035611,GO:0035608	cytosolic carboxypeptidase-like protein 5 isoform X2 [Bombyx mori]
BMSK10012217	15.19	14.96	14.63	14.926	22.1	16.94	19.05	19.363	0.549305	0.0225372	0.00459809	K20465	GO:0005829,GO:0005794,GO:0043231,GO:0016020,GO:0008289,GO:0032934,GO:0015248	alpha-protein kinase 1 [Bombyx mandarina]
BMSK10014424	0.74	0.68	0.55	0.656	0.86	0.94	0.93	0.91	0.548889	0.0263246	0.00557467	K04944	GO:0016021,GO:0043005,GO:0043025,GO:0005886,GO:0005516,GO:0009881,GO:0016286,GO:0071805,GO:0006813,GO:0016057	Yokozuna [Bombyx mori]
BMSK10000645	4.17	3.83	2.93	3.643	3.66	5.73	4.02	4.47	0.546047	0.00860558	0.00140283	K19932	GO:0030054,GO:0005794,GO:0048471,GO:0014069,GO:0045211,GO:0005509,GO:0005245,GO:0010975	frequenin-1-like [Ostrinia furnacalis]
BMSK10002484	1.77	1.84	1.59	1.733	2.63	2.19	2.42	2.413	0.542871	0.0167213	0.00318054		GO:0005737,GO:0005789,GO:0016021,GO:0070006,GO:0042277,GO:0008270,GO:0002250,GO:0019885,GO:0043171,GO:0006508	thyrotropin-releasing hormone-degrading ectoenzyme-like isoform X2 [Bombyx mori]
BMSK10002168	1.34	1.88	1.23	1.483	1.75	2.25	1.95	1.983	0.541698	0.0409488	0.00972811	K12487	GO:0044305,GO:0005829,GO:0005925,GO:0016020,GO:0005096,GO:0046872,GO:0044877,GO:0048013,GO:0099171,GO:0032465,GO:0008277,GO:2000300	ARF GTPase-activating protein GIT2 isoform X1 [Bombyx mori]
BMSK10021421	49.53	49.46	53	50.663	64.71	70.37	65.94	67.006	0.541488	0.000185841	1.51546e-05	K02148	GO:0033180,GO:0015078,GO:0015991	vacuolar ATPase subunit C [Bombyx mori]
BMSK10025440	2	1.57	1.38	1.65	2.22	1.83	2.32	2.123	0.541311	0.0356952	0.00817155			uncharacterized protein LOC114245752 [Bombyx mandarina]
BMSK10025956	6.91	8.59	7.7	7.733	9.31	9.4	7.89	8.866	0.539666	0.0473163	0.0117406	K23883		uncharacterized protein LOC114239878 isoform X1 [Bombyx mandarina]
BMSK10011218	7.13	8.04	7.31	7.493	16.45	13.15	11.34	13.646	0.539342	0.0410326	0.00975799	K04456	GO:0005938,GO:0005829,GO:0043025,GO:0005634,GO:0005886,GO:0005524,GO:0035091,GO:0004674,GO:0006915,GO:0032869,GO:0008362,GO:0042632,GO:0007623,GO:0031104,GO:0007427,GO:0008286,GO:0035556,GO:0006629,GO:0060292,GO:0035264,GO:0007520,GO:0043066,GO:1901215,GO:0090278,GO:0045886,GO:1904262,GO:0010897,GO:0048477,GO:0007424,GO:0018105,GO:0048680,GO:0030307,GO:0008284,GO:0045793,GO:0010884,GO:0040018,GO:…	RAC serine/threonine-protein kinase [Bombyx mandarina]
BMSK10006509	974.81	924.97	939.29	946.356	1437.83	1209.62	1160.82	1269.42	0.539293	0.0204596	0.00408836	K02903	GO:0005840,GO:0003735,GO:0006412	ribosomal protein L28 [Bombyx mori]
BMSK10000934	8.72	10.94	9.69	9.783	12.57	12.73	13.68	12.993	0.5383	0.00584484	0.000887127	K00016	GO:0005737,GO:0004459,GO:0005975,GO:0019752,GO:0007520,GO:0007525	L-lactate dehydrogenase isoform X2 [Bombyx mandarina]
BMSK10016259	4.92	5.12	4.32	4.786	5.53	5.78	6.27	5.86	0.53818	0.0010467	0.000112819			organic cation transporter protein-like [Bombyx mandarina]
BMSK10013664	12.58	16.15	12.36	13.696	18.58	18.82	19.03	18.81	0.537801	0.00288332	0.000378508			sodium-dependent neutral amino acid transporter B(0)AT3 isoform X1 [Bombyx mori]
BMSK10024492	84.59	82.74	78.06	81.796	107.1	104.1	113.07	108.09	0.537076	0.000176865	1.42976e-05		GO:0005829,GO:0051087,GO:0008134,GO:0051082,GO:0051085,GO:0042691,GO:0006457,GO:0050821,GO:0009408	dnaJ (Hsp40) homolog 5 isoform X1 [Bombyx mori]
BMSK10010027	13.65	16.03	16.04	15.24	16.63	16.54	16.77	16.646	0.536714	0.00963742	0.00160207		GO:0031362,GO:0016324,GO:0016323,GO:0030054,GO:0070062,GO:0030175,GO:0005886,GO:0003993,GO:0034417,GO:0052826,GO:0052745,GO:0016311,GO:0007424,GO:0051491	multiple inositol polyphosphate phosphatase 1 isoform X1 [Bombyx mori]
BMSK10007007	3.14	3.93	3.31	3.46	4.11	5.32	3.62	4.35	0.535136	0.00954445	0.00158362	K03364	GO:0005680,GO:0031965,GO:0005654,GO:0010997,GO:0097027,GO:0031145,GO:0007049,GO:0051301,GO:0006281,GO:0070306,GO:0090344,GO:0008284,GO:0045732,GO:1904668,GO:0016567,GO:0040020,GO:0072425	fizzy-related protein homolog [Bombyx mori]
BMSK10003188	936.38	867.6	952.84	918.94	1353.89	1152.5	1126.45	1210.95	0.534738	0.0205729	0.00412783	K02875	GO:0005840,GO:0003723,GO:0003735,GO:0043524,GO:0006412	ribosomal protein L14 [Bombyx mori]
BMSK10016980	213.83	217.18	207.94	212.983	300.84	245.43	294.33	280.2	0.53466	0.0109365	0.00187816	K02983	GO:0022627,GO:0003735,GO:0006412	ubiquitin-like protein FUBI [Bombyx mandarina]
BMSK10026065	290.51	262.64	278.28	277.143	414.03	310.06	367.29	363.793	0.533271	0.0367093	0.00847173		GO:0022625,GO:0003723,GO:0003735,GO:0002181	uncharacterized protein LOC114252241 [Bombyx mandarina]
BMSK10019125	69.91	78.24	80.4	76.183	96.06	120.5	103.39	106.65	0.53273	0.000452626	4.25993e-05	K01939	GO:0005737,GO:0004019,GO:0005525,GO:0000287,GO:0044208	adenylosuccinate synthetase [Bombyx mori]
BMSK10009871	4.17	4.44	3.73	4.113	5.11	5.67	5.74	5.506	0.532513	0.000691911	6.97401e-05		GO:0005576,GO:0003824,GO:0030154,GO:0007275,GO:0007283	spermatogenesis-associated protein 20 isoform X1 [Bombyx mori]
BMSK10029502	5.64	7.48	6.62	6.58	9.09	9.09	7.75	8.643	0.531918	0.0304162	0.00668827	K13887	GO:0005737,GO:0005925,GO:0016020,GO:0001725,GO:0051015,GO:1990147,GO:0017166,GO:0030036,GO:0048041,GO:0010812,GO:1904950,GO:0051497,GO:1904951,GO:0032956,GO:0080135,GO:0003093	coronin-2B isoform X2 [Bombyx mori]
BMSK10001315	13.74	13.63	14.72	14.03	25.39	17.18	21.3	21.29	0.531027	0.0296389	0.00647078		GO:0005901,GO:0042995,GO:0005737,GO:0098978,GO:0016021,GO:0005887,GO:0099699,GO:0043204,GO:0005886,GO:0030672,GO:0055056,GO:0033300,GO:0016936,GO:0005536,GO:0005355,GO:0019900,GO:0015145,GO:0033222,GO:0021987,GO:0070837,GO:0046323,GO:1904659,GO:0015749,GO:0043066,GO:0009749,GO:1904016	death associated protein kinase isoform X4 [Bombyx mori]
BMSK10012903	1.96	2.58	2.11	2.216	4.05	3.1	3.11	3.42	0.529924	0.0439755	0.0107035		GO:0035267,GO:0031965,GO:0005654,GO:0005634,GO:0032777,GO:0043968,GO:0043967,GO:0070317,GO:0045814,GO:0000122,GO:0045892,GO:0045944,GO:0045893,GO:0040008,GO:0006357,GO:0006351,GO:0035886	enhancer of polycomb homolog 1, partial [Bombyx mori]
BMSK10004972	3.56	3.13	3.39	3.36	4.29	4.37	4.63	4.43	0.52899	0.00231908	0.000294234	K09442	GO:0005634,GO:0000981,GO:0043565,GO:0030154,GO:0006357	DNA-binding protein D-ETS-4 isoform X1 [Bombyx mori]
BMSK10023048	59.89	83.81	74.72	72.806	96.99	89.06	89.17	91.74	0.527417	0.0342324	0.00775601		GO:0005783,GO:0005509,GO:0017156	calexcitin-2-like [Bombyx mandarina]
BMSK10014101	1261.5	1215.25	1310.47	1262.41	1888.56	1429.59	1638	1652.05	0.527113	0.0405241	0.00958163	K02880	GO:0015934,GO:0003735,GO:0006412	60S ribosomal protein L17 [Bombyx mori]
BMSK10014678	4.11	4.93	3.62	4.22	4.83	5.79	6.06	5.56	0.526559	0.00476071	0.000685551		GO:0005776,GO:0005829,GO:0005789,GO:0005654,GO:0005886,GO:0016308,GO:0016309,GO:0005524,GO:0042803,GO:0007166,GO:0006661,GO:0006644,GO:2000786,GO:0010506,GO:0014066	endonuclease and reverse transcriptase-like protein [Bombyx mori]
BMSK10022943	33.35	26.91	27.94	29.4	33.92	38.11	40.84	37.623	0.525762	0.00189322	0.000230833		GO:0003964,GO:0006313	reverse transcriptase [Bombyx mori]
BMSK10012027	900.65	886.34	978.98	921.99	1377.89	1050.99	1183.3	1204.06	0.523632	0.0448026	0.0109569		GO:0048471,GO:0030018,GO:0051082,GO:0061077,GO:0007275,GO:0042026,GO:0010998,GO:0009408,GO:0045214	heat shock protein 1 [Bombyx mori]
BMSK10006789	1558.63	1625.47	1667.16	1617.09	2385.41	1843.75	2111.7	2113.62	0.522605	0.0263246	0.00557555		GO:0005737,GO:0016021,GO:0043025,GO:0043204,GO:0051018,GO:0042675,GO:0042462,GO:0016319,GO:0007528,GO:0008355,GO:0007614	neurobeachin [Bombyx mori]
BMSK10020780	22.46	23.84	23.73	23.343	35.12	26.67	29.36	30.383	0.522323	0.0416872	0.00996903		GO:0005576,GO:0008289,GO:0005319,GO:0016055	apolipophorins isoform X1 [Bombyx mori]
BMSK10015170	32.55	36.27	31.18	33.333	32.59	46.29	38.23	39.036	0.522061	2.26851e-06	1.13523e-07	K00264	GO:0009501,GO:0051538,GO:0050660,GO:0010181,GO:0016040,GO:0005506,GO:0006541,GO:0097054	glutamate synthase [NADH], amyloplastic isoform X2 [Bombyx mandarina]
BMSK10025715	3.7	3.82	3.32	3.613	4.77	3.98	4.68	4.476	0.521576	0.0257651	0.00542264		GO:0016021,GO:0005524,GO:0016787,GO:0070733,GO:0018117	adenosine monophosphate-protein transferase FICD homolog [Bombyx mori]
BMSK10018559	85.12	115.5	100.64	100.42	147.22	148.26	121.21	138.896	0.521204	0.0405344	0.00958826	K04043	GO:0005737,GO:0005739,GO:0005524,GO:0016887,GO:0042623,GO:0031072,GO:0051787,GO:0044183,GO:0051082,GO:0000422,GO:0034605,GO:0034620,GO:0051085,GO:0070584,GO:0010918,GO:0006457,GO:0042026,GO:0006986	heat shock 70 kDa protein cognate 5 [Bombyx mandarina]
BMSK10017560	11.75	8.49	8.78	9.673	9.4	14.49	13.89	12.593	0.520902	0.0271082	0.00578411	K13356	GO:0045177,GO:0016324,GO:0005737,GO:0016021,GO:0005777,GO:0102965,GO:0080019,GO:0050062,GO:0006629,GO:0035002,GO:0035336,GO:0035149,GO:0055114,GO:0010025	fatty acyl-CoA reductase wat isoform X1 [Bombyx mori]
BMSK10005567	211.31	241.26	215.05	222.54	263.68	309.82	301.8	291.766	0.520409	5.36019e-06	2.86348e-07	K15001	GO:0005789,GO:0020037,GO:0005506,GO:0004497,GO:0016705	cytochrome P450 4g15 [Bombyx mandarina]
BMSK10020957	17.58	16.99	15.23	16.6	21.6	18.79	21.88	20.756	0.519871	0.00465097	0.00066646	K05397		uncharacterized protein LOC110384729 [Bombyx mori]
BMSK10018616	1.86	2.14	1.92	1.973	2.6	3.23	2.3	2.71	0.518514	0.0144582	0.00264444		GO:0005737,GO:0005794,GO:0043025,GO:0005886,GO:0045202,GO:0005524,GO:0005525,GO:0046872,GO:0004674,GO:0048846,GO:0034613,GO:1901215,GO:0034976,GO:0006979,GO:0048489	leucine-rich repeat serine/threonine-protein kinase 1 isoform X1 [Bombyx mandarina]
BMSK10023886	0.84	0.77	0.74	0.783	1.02	0.96	1.08	1.02	0.518303	0.0130306	0.00232788		GO:0003964,GO:0006313	reverse transcriptase [Bombyx mori]
BMSK10008714	1.17	1.05	1.03	1.083	1.14	1.36	1.62	1.373	0.518054	0.0354611	0.00810962			uncharacterized protein LOC114366158 isoform X1 [Ostrinia furnacalis]
BMSK10010554	29.92	29.61	30.36	29.963	43.44	44.02	40.21	42.556	0.517551	0.000711789	7.22469e-05		GO:0012505,GO:0005789,GO:0016020,GO:0005785,GO:0005525,GO:0003924,GO:0003723,GO:0005047,GO:0007409,GO:0006605,GO:0045047,GO:0050708,GO:0006614	signal recognition particle receptor subunit alpha homolog [Bombyx mandarina]
BMSK10000662	1.67	2.27	1.72	1.886	2.39	3.08	2.42	2.63	0.517091	0.0160582	0.00300753			uncharacterized protein LOC101745877 isoform X1 [Bombyx mori]
BMSK10003946	5.15	5.86	5.52	5.51	8.03	6.35	7.01	7.13	0.516833	0.0261472	0.0055255			uncharacterized protein LOC114243153 isoform X1 [Bombyx mandarina]
BMSK10008243	20.77	19.18	20.53	20.16	24.46	22.64	25.42	24.173	0.516704	0.000498957	4.79397e-05	K23625	GO:0005737,GO:0022416,GO:0048749,GO:0009994,GO:0030833	ataxin-2-like protein [Bombyx mori]
BMSK10007151	15.03	10.63	11.8	12.486	16.61	20.68	22.65	19.98	0.516081	0.00389414	0.00053996	K01940	GO:0005737,GO:0004055,GO:0005524,GO:0006526,GO:0000053,GO:0000050	argininosuccinate synthase [Bombyx mori]
BMSK10012259	48.49	41.29	41.31	43.696	59	53.01	58.33	56.78	0.515464	0.00814859	0.00131425	K04448	GO:0005829,GO:0000790,GO:0005654,GO:0005634,GO:0005667,GO:0000981,GO:0046982,GO:0000978,GO:0003713,GO:0008134,GO:0032870,GO:0046844,GO:0046843,GO:0007391,GO:0001736,GO:0046529,GO:0007254,GO:0000165,GO:0010259,GO:0008348,GO:0000122,GO:0045597,GO:0045823,GO:0045944,GO:0007464,GO:0051726,GO:0051591,GO:0034097,GO:0042493,GO:0032496,GO:0009612,GO:0010033,GO:0009314,GO:0051124,GO:0042060	transcription factor jun-D [Bombyx mandarina]
BMSK10009284	3.53	3	3.22	3.25	3.75	5.02	4.68	4.483	0.515064	0.00402149	0.000561094	K10899	GO:0005694,GO:0005737,GO:0005654,GO:0005634,GO:0036310,GO:0005524,GO:0043140,GO:0003677,GO:0009378,GO:0032508,GO:0006310,GO:0006281,GO:0006260,GO:0000724	uncharacterized protein LOC114241330 [Bombyx mandarina]
BMSK10015212	19.05	19.13	17.64	18.606	24.31	20.75	23.15	22.736	0.514811	0.00342849	0.000465967	K05677	GO:0005829,GO:0016021,GO:0043231,GO:0016020,GO:0005739,GO:0005782,GO:0005778,GO:0005777,GO:0005524,GO:0016887,GO:0042626,GO:0005324,GO:0042803,GO:0043621,GO:0006635,GO:0006633,GO:0015910,GO:0007031,GO:0042493,GO:0014070,GO:0055085,GO:0042760	midnolin homolog [Bombyx mori]
BMSK10015260	71.58	74.51	59.22	68.436	89.17	79.22	98.06	88.816	0.513781	0.0108621	0.00185942			protein dispatched [Bombyx mori]
BMSK10009344	6.8	5.43	6.17	6.133	8.31	8.35	7.9	8.186	0.513704	0.00447093	0.000634338		GO:0003676,GO:0008270,GO:0015074	thrombospondin type-1 domain-containing protein 7A-like [Bombyx mandarina]
BMSK10026327	10.13	6.6	8.12	8.283	10.5	12.25	11.06	11.27	0.513655	0.0407727	0.00967667		GO:0042600,GO:0005576,GO:0020037,GO:0046872,GO:0004601,GO:0007306,GO:0042744,GO:0045471,GO:0006979	peroxidase [Bombyx mori]
BMSK10008261	2.29	2.19	1.73	2.07	1.89	2.83	3.09	2.603	0.512966	0.0484723	0.0121018	K02857	GO:0016021,GO:0005886,GO:0004252	rhomboid-related protein 2 isoform X2 [Bombyx mori]
BMSK10025693	2.79	3.06	2.72	2.856	3	4.08	4	3.693	0.51248	0.00291486	0.000383106		GO:0030054,GO:0042995,GO:0005887,GO:0043005,GO:0045211,GO:0045202,GO:0022848,GO:0004888,GO:0007268,GO:0034220,GO:0050877,GO:0042391,GO:0007165	nicotinic acetylcholine receptor subunit alpha 6 isoform 4 precursor [Bombyx mori]
BMSK10000533	10.15	10.66	9	9.936	15.83	13.44	12.71	13.993	0.511576	0.0229701	0.00470086	K23390	GO:0071818,GO:0005829,GO:0070062,GO:0005634,GO:0031593,GO:0070628,GO:0043022,GO:0007420,GO:0006325,GO:0061857,GO:0071712,GO:0018393,GO:0042771,GO:0070059,GO:0001822,GO:0030324,GO:0032435,GO:0045861,GO:0010498,GO:0050821,GO:0045995,GO:0007283,GO:0007130,GO:0071816,GO:0030433,GO:0006511	uncharacterized protein LOC114245187 isoform X2 [Bombyx mandarina]
BMSK10007417	1458.51	1349.86	1471.74	1426.7	2085.99	1600.64	1854.58	1847.07	0.511012	0.04365	0.0105859	K02908	GO:0005840,GO:0003723,GO:0003735,GO:0006412	ribosomal protein L30 [Bombyx mori]
BMSK10006973	2.01	1.99	1.91	1.97	2.5	3.13	2.45	2.693	0.510929	0.0099821	0.00167505	K14676	GO:0005737,GO:0005783,GO:0005789,GO:0016021,GO:0005886,GO:0004622,GO:0034236,GO:0007272,GO:0034349,GO:0016042,GO:0006643,GO:0061024,GO:2000480,GO:0051402,GO:0046470,GO:0006644,GO:0045494,GO:0072657,GO:0007608	neuropathy target esterase sws isoform X6 [Bombyx mori]
BMSK10012798	7.95	8.46	7.15	7.853	18.63	14.37	16.49	16.496	0.509963	0.0158249	0.00295015	K23292	GO:0071782,GO:0098826,GO:0030176,GO:0042802,GO:0046872,GO:0071788,GO:0071786,GO:1903373	NAD kinase 2, mitochondrial [Bombyx mandarina]
BMSK10009141	5.59	5.84	4.91	5.446	6.11	7.28	6.59	6.66	0.507883	0.000991229	0.000105516	K21988	GO:0005887,GO:0005216,GO:0008381	transmembrane channel-like protein 7 [Bombyx mandarina]
BMSK10002729	5.31	5.3	5.06	5.223	6.39	6.38	6.54	6.436	0.507675	0.00159106	0.000189493	K05048	GO:0016324,GO:0031526,GO:0005887,GO:0005886,GO:0005328,GO:0015175,GO:0005215,GO:0003333	uncharacterized protein LOC101738384 isoform X2 [Bombyx mori]
BMSK10028722	7.68	8.59	7.24	7.836	12.07	10.67	9.67	10.803	0.506875	0.0234878	0.00484186	K20194		uncharacterized protein LOC101743016 [Bombyx mori]
BMSK10002455	2.71	2.31	2.39	2.47	2.65	3.73	3.15	3.176	0.506487	0.0101431	0.00170526		GO:0005737,GO:0016020,GO:0046872,GO:0004222,GO:0008233,GO:0007420,GO:0007155,GO:0051301,GO:0051298,GO:0006338,GO:0022900,GO:0008354,GO:0008406,GO:0007444,GO:0019915,GO:0007100,GO:0007076,GO:0007052,GO:0045842,GO:1902769	leishmanolysin-like peptidase isoform X3 [Bombyx mori]
BMSK10001807	19.23	21.72	18.38	19.776	28.14	23.64	25.04	25.606	0.505882	0.0166782	0.00315928	K10293		atrial natriuretic peptide-converting enzyme [Bombyx mandarina]
BMSK10017579	5.43	5.83	4.58	5.28	7.69	6.36	7.56	7.203	0.505016	0.0222705	0.00453493		GO:0003964,GO:0006313	uncharacterized protein LOC101736183 [Bombyx mori]
BMSK10014777	1431.54	1388.21	1504.53	1441.43	2152.11	1736.6	1848.39	1912.37	0.503696	0.0363611	0.0083729		GO:0005737,GO:0002189,GO:0005524,GO:0016301,GO:0000287,GO:0042803,GO:0004749,GO:0006015,GO:0046101,GO:0007399,GO:0009116,GO:0009165,GO:0006164,GO:0009156,GO:0034418	ribose-phosphate pyrophosphokinase 2 [Bicyclus anynana]
BMSK10025170	8.9	11.45	9.27	9.873	13.66	12.3	12.62	12.86	0.503092	0.0306691	0.00676557		GO:0030054,GO:0005887,GO:0043005,GO:0045211,GO:0045202,GO:0022848,GO:0004888,GO:0007268,GO:0034220,GO:0050877,GO:0042391,GO:0007165	nicotinic acetylcholine receptor subunit alpha 7 isoform X1 [Bombyx mori]
BMSK10018143	1.82	1.74	1.63	1.73	2.33	2.05	2.56	2.313	0.501628	0.0268867	0.00571572	K21988	GO:0005887,GO:0005216,GO:0008381	transmembrane channel-like protein 7 [Bombyx mandarina]
BMSK10026135	6.62	6.15	5.16	5.976	7.25	8.21	8.16	7.873	0.501553	0.00672338	0.00105111		GO:0005813,GO:0005737,GO:0005634,GO:0005886,GO:0008270,GO:0030030,GO:0007275	testin [Bombyx mori]
BMSK10004047	45.84	35.7	44.46	42	45.74	67.46	54.09	55.763	0.501263	0.0334771	0.00754806		GO:0043231,GO:0005759,GO:0005739,GO:0005654,GO:0004029,GO:0043878,GO:0051287,GO:0005975,GO:0006068,GO:0006069	mitochondrial aldehyde dehydrogenase [Bombyx mori]
BMSK10007057	15.49	15.22	13.33	14.68	21.18	18.05	21.3	20.176	0.499695	0.0106911	0.00182544		GO:0005737,GO:0005829,GO:0005634,GO:0046975,GO:0046872,GO:0016279,GO:0000993,GO:0008285,GO:0000122,GO:0018027,GO:0018026,GO:0043516	SET and MYND domain-containing protein 4 isoform X1 [Bombyx mandarina]
BMSK10007419	17.34	15.86	14.49	15.896	20.93	17.47	21.34	19.913	0.49932	0.0302437	0.00663846		GO:0045177,GO:0005737,GO:0005829,GO:0043231,GO:0016020,GO:0005730,GO:0005654,GO:0005634,GO:0030688,GO:0003723,GO:0030515,GO:0007155,GO:0008283,GO:0007565,GO:0000462,GO:1904749,GO:0042254,GO:0006364,GO:0001829	bystin isoform X1 [Bombyx mori]
BMSK10000455	691.35	630.94	678.39	666.893	751.31	1011.43	893.95	885.563	0.498957	0.00068547	6.89294e-05		GO:0030424,GO:0005737,GO:0043204,GO:0005506,GO:0004511,GO:0048085,GO:0008344,GO:0006584,GO:0007619,GO:0048067,GO:0048066,GO:0042416,GO:0006585,GO:0042417,GO:0008049,GO:0042136,GO:0048082,GO:2000274,GO:0042542,GO:0009611,GO:0040040,GO:0043052,GO:0035220	tyrosine hydroxylase [Bombyx mori]
BMSK10009600	75.74	84.24	82.07	80.683	126.15	93.2	106.57	108.64	0.498433	0.0349207	0.00794489	K20474	GO:0070939,GO:0005783,GO:0005789,GO:0007049,GO:0007030,GO:0015031,GO:0060628,GO:1902504,GO:0006890	RAD50-interacting protein 1 [Bombyx mori]
BMSK10023424	4.06	3.22	3.26	3.513	4.12	4.64	4.95	4.57	0.498049	0.0139276	0.00251986		GO:0016021,GO:0015293,GO:0006814	sodium-coupled monocarboxylate transporter 1 [Bombyx mori]
BMSK10022605	2.71	3.04	2.6	2.783	3.7	3.16	3.83	3.563	0.496691	0.0266675	0.00566075		GO:0016021,GO:0005811,GO:0103073,GO:0017064,GO:0102077,GO:0019369	reverse transcriptase [Bombyx mori]
BMSK10001428	9.74	9.26	8.88	9.293	11.42	10.49	14.03	11.98	0.496319	0.0288304	0.00626482			sodium/calcium exchanger regulatory protein 1-like [Bombyx mandarina]
BMSK10025551	4.61	4.98	4.76	4.783	6.46	9.9	6.69	7.683	0.495444	0.00594701	0.000906372	K10395	GO:0031410,GO:0030425,GO:0030426,GO:0005871,GO:0005874,GO:0005524,GO:0016887,GO:0008017,GO:0003777,GO:0007018	kinesin-like protein KIF21B isoform X2 [Bombyx mori]
BMSK10029070	62.52	64.49	62.33	63.113	81.39	98.33	83.85	87.856	0.495402	2.16748e-05	1.3525e-06	K01446	GO:0008745,GO:0042834,GO:0008270,GO:0045087,GO:0009253	inorganic pyrophosphatase [Bombyx mori]
BMSK10001984	65.42	70.36	69.76	68.513	93.47	82.08	80.84	85.463	0.495249	0.0245071	0.00511167			cerebellar degeneration-related protein 2-like isoform X1 [Bombyx mori]
BMSK10015177	9.05	10.32	9.21	9.526	14.03	11.3	11.44	12.256	0.494849	0.0468709	0.0115916		GO:0005634,GO:0003677,GO:0035514,GO:0005506,GO:0070579,GO:0035516,GO:0008270,GO:0006211,GO:0080111,GO:0007281,GO:0070989,GO:0035511,GO:1901537,GO:0045944,GO:0009451	DNA N6-methyl adenine demethylase isoform X2 [Bombyx mori]
BMSK10002680	8.81	8.49	9.27	8.856	15.96	10.31	12.66	12.976	0.49367	0.0326778	0.00731393			TATA element modulatory factor isoform X1 [Bombyx mori]
BMSK10017498	259.54	254.73	291.45	268.573	384.74	321.61	323.28	343.21	0.491029	0.0489445	0.0122621	K02984	GO:0022627,GO:0003735,GO:0006412	40S ribosomal protein S3a [Bombyx mori]
BMSK10020949	3.29	3.8	2.97	3.353	4.55	4.25	4.03	4.276	0.49096	0.0372428	0.00863411	K04491	GO:0005654,GO:0005634,GO:0005667,GO:0008013,GO:0001228,GO:0003700,GO:0000981,GO:0019900,GO:0070491,GO:0043565,GO:0044212,GO:0060070,GO:0009880,GO:0007507,GO:0007476,GO:0007500,GO:0045892,GO:0010628,GO:0045944,GO:0045893,GO:0072091,GO:0006357,GO:0006355,GO:0007435,GO:0007367,GO:0035277,GO:0016055	protein pangolin, isoforms A/H/I/S isoform X1 [Bombyx mori]
BMSK10028941	57.81	65.15	56.04	59.666	79.12	79.06	81.44	79.873	0.489406	0.00164412	0.000196458			protein GDAP2 homolog [Bombyx mori]
BMSK10029703	1739.29	1683.65	1886.35	1769.76	2497.82	2043.58	2238.05	2259.82	0.489043	0.0413042	0.00984499	K02955	GO:0005840,GO:0003735,GO:0006412	40S ribosomal protein S14 [Plutella xylostella]
BMSK10017813	3.72	3.81	3.76	3.763	5.4	4.48	4.48	4.786	0.489038	0.0416501	0.00995479	K06063	GO:0071013,GO:0071011,GO:0000974,GO:0003677,GO:0001700,GO:0035214,GO:0000398	puff-specific protein Bx42 [Bombyx mori]
BMSK10015948	141.21	131.94	151.09	141.413	178.9	211.15	177.51	189.186	0.48883	0.00361998	0.000496827			protein Spindly [Bombyx mori]
BMSK10014894	3.78	3.58	3.36	3.573	4.59	4.1	4.53	4.406	0.485801	0.00635576	0.000983648		GO:0030424,GO:0042995,GO:0005829,GO:0030425,GO:0005874,GO:0005875,GO:0015630,GO:0043025,GO:0045202,GO:0003779,GO:0019900,GO:0008017,GO:0015631,GO:0008088,GO:0007409,GO:0048749,GO:0016358,GO:0048813,GO:0000226,GO:0007017,GO:0043524,GO:1901215,GO:0007399,GO:0060052,GO:0007528,GO:0008355,GO:0031114,GO:0008582	microtubule-associated protein futsch [Bombyx mandarina]
BMSK10004771	33.79	39.24	39.67	37.566	50.05	44.95	42.42	45.806	0.485553	0.0272343	0.00582791	K22937	GO:0005737,GO:0015630,GO:0032510,GO:0007040,GO:0042267,GO:0043473,GO:0015031	lysosomal-trafficking regulator [Bombyx mori]
BMSK10022204	46.39	42.29	47.95	45.543	50.43	60.94	56.35	55.906	0.485116	0.000409308	3.78835e-05		GO:0005829,GO:0004014,GO:0050829,GO:0006557,GO:0008295,GO:0006597	S-adenosylmethionine decarboxylase proenzyme isoform X1 [Bombyx mori]
BMSK10005241	3.29	3.28	2.91	3.16	4.15	3.67	4.23	4.016	0.482933	0.0205228	0.00411455			uncharacterized protein LOC101739268 [Bombyx mori]
BMSK10008346	2.44	3.01	2.37	2.606	2.53	3.69	3.21	3.143	0.481788	0.0166877	0.0031713			reverse transcriptase [Bombyx mori]
BMSK10025593	10.27	8.67	10.12	9.686	10.63	14.73	12.4	12.586	0.480599	0.0158249	0.0029492		GO:0005758,GO:0005739,GO:0020037,GO:0030151,GO:0043546,GO:0008482,GO:0042128,GO:0006790	endonuclease and reverse transcriptase-like protein [Bombyx mori]
BMSK10012776	5.69	6.64	6.14	6.156	8.24	7.93	7.06	7.743	0.480569	0.0263766	0.00558863		GO:0005634,GO:0003677,GO:0046872,GO:0006338,GO:0006357	uncharacterized protein LOC101745407 isoform X4 [Bombyx mori]
BMSK10001395	42.93	42.5	41.03	42.153	49.14	52.9	59.19	53.743	0.479486	0.00037506	3.41205e-05		GO:0005783,GO:0005789,GO:0016021,GO:0001835	small integral membrane protein 14 [Bombyx mori]
BMSK10027777	47.31	50.72	52.16	50.063	55.82	79.08	58.72	64.54	0.47866	0.0199134	0.00394857			uncharacterized protein LOC101735738 isoform X1 [Bombyx mori]
BMSK10015019	17.26	13.57	14.38	15.07	14.15	24.97	22.22	20.446	0.476798	0.0435633	0.0105443		GO:0009986,GO:0005737,GO:0005829,GO:0005615,GO:0005794,GO:0005887,GO:0043231,GO:0045121,GO:0098793,GO:0032991,GO:0005791,GO:0045202,GO:0042588,GO:0052689,GO:0043208,GO:0004622,GO:0042043,GO:0044877,GO:0050253,GO:0038023,GO:0004771,GO:0004806,GO:0016042,GO:0050804,GO:0007158,GO:0097104,GO:0097105,GO:0048488	uncharacterized protein LOC114249004 [Bombyx mandarina]
BMSK10002745	12.13	13.72	9.97	11.94	12.14	13.98	13.71	13.276	0.474206	0.0155452	0.00288946			uncharacterized protein LOC101744337 [Bombyx mori]
BMSK10004090	4.45	4.14	3.96	4.183	4.88	5.3	5.52	5.233	0.473889	0.00137302	0.000159076			reverse transcriptase [Bombyx mori]
BMSK10026996	40.64	39.74	35.69	38.69	50.33	44.96	51.35	48.88	0.473477	0.0201891	0.00401277		GO:0005576,GO:0007218	myosuppressin isoform X1 [Bombyx mori]
BMSK10015891	8.44	8.57	8.31	8.44	11.47	10.15	11.08	10.9	0.473142	0.0407007	0.00965318	K04459	GO:0005737,GO:0005829,GO:0017017,GO:0016791,GO:0004725,GO:0008138,GO:0098609,GO:0007474,GO:0035160,GO:0002385,GO:0042059,GO:0043409,GO:0007428,GO:0006470,GO:0042127	dual specificity protein phosphatase 7 [Bombyx mori]
BMSK10021097	2.98	2.54	2.23	2.583	3.11	3.61	3.16	3.293	0.473043	0.0060974	0.000935519	K12495	GO:0005737,GO:0043231,GO:0016020,GO:0005730,GO:0005086,GO:0008289,GO:0030036,GO:1903393,GO:0043547,GO:0051549,GO:0032012	IQ motif and SEC7 domain-containing protein 1 isoform X4 [Bombyx mori]
BMSK10018180	5.17	4.99	4.84	5	6.3	5.5	7.21	6.336	0.472787	0.042407	0.0101945	K09037	GO:0005739,GO:0005634,GO:0003700,GO:0000978,GO:0043565,GO:0045944,GO:0045604,GO:0035914	transcription factor MafK [Bombyx mori]
BMSK10009568	9.11	11.53	8.88	9.84	10.66	12.27	13.64	12.19	0.471559	0.0176377	0.00340034			uncharacterized protein LOC101744647 [Bombyx mori]
BMSK10022569	1262.87	1211.66	1185.46	1220	1673.99	1357.68	1570.59	1534.09	0.470644	0.0326206	0.00729599	K02872	GO:0015934,GO:0003735,GO:0006412	ribosomal protein L13A [Bombyx mori]
BMSK10029494	8.99	12.49	9.3	10.26	13.35	12.76	12.67	12.926	0.470496	0.0487088	0.0121801	K22403	GO:0005737,GO:0043231,GO:0016607,GO:0005654,GO:0008270,GO:0048844,GO:0007569,GO:0048589,GO:0003007,GO:0001701,GO:0048146,GO:0045747,GO:0045582,GO:0045944,GO:0001570,GO:0007296	zinc finger MIZ domain-containing protein 1 isoform X1 [Bombyx mandarina]
BMSK10027912	5.34	6.95	6.07	6.12	8.53	11.85	8.46	9.613	0.467172	0.0014715	0.000172247			WAS/WASL-interacting protein family member 1 isoform X1 [Bombyx mori]
BMSK10002051	43.98	43.89	39.73	42.533	57.03	45.76	57.22	53.336	0.466389	0.040693	0.00964177	K02257	GO:0070069,GO:0005829,GO:0016021,GO:0031966,GO:0005739,GO:0005730,GO:0004129,GO:0004311,GO:0008495,GO:0009060,GO:0045333,GO:0017004,GO:0006784,GO:0048034,GO:0000266,GO:0007005,GO:0018343,GO:0008535	protoheme IX farnesyltransferase, mitochondrial isoform X1 [Bombyx mandarina]
BMSK10029697	4.41	4.38	4.13	4.306	4.99	5.16	6.06	5.403	0.464501	0.00619253	0.000953034			thiosulfate sulfurtransferase/rhodanese-like domain-containing protein 3 [Bombyx mori]
BMSK10021933	6.89	7.1	6.03	6.673	8.16	7.83	8.29	8.093	0.461902	0.0250431	0.00524509	K15361		WD repeat-containing protein 48 homolog isoform X1 [Bombyx mori]
BMSK10012785	50.83	53.31	47.99	50.71	51.09	69.17	60.81	60.356	0.461327	0.000356488	3.21509e-05	K14789		nucleolin [Bombyx mori]
BMSK10019128	2.89	3.56	3.06	3.17	3.7	4.66	3.67	4.01	0.459818	0.0272343	0.00583241			SAGA-associated factor 11 homolog [Bombyx mori]
BMSK10006272	5.45	6.25	5.83	5.843	9.16	7.25	7.32	7.91	0.458797	0.0484792	0.0121074			uncharacterized protein LOC114253403 isoform X1 [Bombyx mandarina]
BMSK10029445	19.21	17.18	18.05	18.146	18.47	27.22	22.21	22.633	0.458486	0.0136768	0.00246265	K10523	GO:0005737,GO:0005654,GO:0005634,GO:0042802,GO:0042803,GO:0031625,GO:0042067,GO:0001654,GO:0048592,GO:0042308,GO:0045879,GO:0043065,GO:0046330,GO:0043161,GO:0051865,GO:0031648,GO:1901044,GO:0016567,GO:0030162,GO:0007367,GO:0006511	origin recognition complex subunit 2 [Bombyx mori]
BMSK10020458	1.41	1.82	1.57	1.6	2.17	2.23	1.86	2.086	0.458273	0.0417987	0.0100055	K04533	GO:0030424,GO:0030136,GO:0005829,GO:0030425,GO:0005783,GO:0043025,GO:0071598,GO:0005634,GO:0048471,GO:0014069,GO:0097060,GO:0005102,GO:0007417,GO:0051028,GO:2000117,GO:1904580	huntingtin [Bombyx mori]
BMSK10008898	2.13	1.92	1.75	1.933	2.29	2	2.4	2.23	0.457419	0.0382782	0.00892527		GO:0043194,GO:0005737,GO:0030425,GO:0097386,GO:0043025,GO:0043204,GO:0001750,GO:0005886,GO:1902495,GO:0030553,GO:0005222,GO:0005223,GO:0005221,GO:0008022,GO:0006812,GO:0098659,GO:0034220,GO:0051591,GO:0032026,GO:0046549,GO:0007601	uncharacterized protein LOC101740626 [Bombyx mori]
BMSK10022823	42.62	42.88	43.09	42.863	40.14	40.62	38.07	39.61	0.457147	0.0488711	0.0122283			serine/threonine-protein kinase mTOR [Bombyx mandarina]
BMSK10014310	78.35	74.72	86.93	80	91.88	113.2	91.45	98.843	0.456484	0.0108637	0.00186224	K09048	GO:0005829,GO:0005783,GO:0005789,GO:0016021,GO:0016020,GO:0005654,GO:0005634,GO:0035497,GO:0001228,GO:0046982,GO:0042803,GO:0000977,GO:0000976,GO:0030968,GO:0045944,GO:1990440	uncharacterized protein LOC101735428 isoform X1 [Bombyx mori]
BMSK10008340	6.61	7.46	6.63	6.9	8.76	8.35	8.72	8.61	0.456034	0.0115548	0.00200523	K10147	GO:0005829,GO:0005654,GO:0005634,GO:0004724,GO:0046872,GO:0051019,GO:0004674,GO:0004722,GO:0009267,GO:0006342,GO:0030330,GO:0006306,GO:0000086,GO:0008285,GO:0045814,GO:0035970,GO:0006470,GO:0009617,GO:0009314,GO:0006367	proteoglycan 4 [Bombyx mandarina]
BMSK10008944	2.93	3.67	3.51	3.37	4.11	4	3.89	4	0.455524	0.0136337	0.00245062			uncharacterized protein LOC101739529 [Bombyx mori]
BMSK10028446	23.59	25.65	22.71	23.983	33.83	31.12	31.81	32.253	0.453308	0.000497577	4.7768e-05			transmembrane protein 120 homolog isoform X1 [Bombyx mori]
BMSK10005236	1.94	1.72	1.23	1.63	1.61	2.54	2.23	2.126	0.453208	0.0435957	0.0105656	K08049	GO:0030424,GO:0030425,GO:0016021,GO:0005887,GO:0005886,GO:0004016,GO:0005524,GO:0046872,GO:0007190,GO:0034199,GO:0071880,GO:0007189,GO:0007193,GO:0006171,GO:0071377,GO:0007186,GO:0003091,GO:0007165	adenylate cyclase type 9 [Bombyx mori]
BMSK10025824	8.55	9.13	8.89	8.856	10.29	12.31	10.22	10.94	0.451587	0.00530672	0.000785856	K04428	GO:0005737,GO:0048471,GO:0005524,GO:0004709,GO:0046872,GO:0004672,GO:0004674,GO:0000186,GO:0032147,GO:0060718,GO:0048263,GO:0035556,GO:0019100,GO:0001890,GO:0043507,GO:1900745,GO:0051973,GO:1904355,GO:0032212,GO:0010468,GO:0010225,GO:0023014,GO:0031098	mitogen-activated protein kinase kinase kinase 4 isoform X1 [Bombyx mandarina]
BMSK10020938	4.13	4.98	4.1	4.403	4.66	5.41	5.23	5.1	0.450093	0.00462214	0.000660877	K10380	GO:0030424,GO:0043194,GO:0009925,GO:0016323,GO:0009986,GO:0030425,GO:0014704,GO:0016328,GO:0005764,GO:0016020,GO:0031594,GO:0043005,GO:0033268,GO:0033270,GO:0005886,GO:0045211,GO:0042383,GO:0016529,GO:0014731,GO:0045202,GO:0030315,GO:0030018,GO:0045296,GO:0008092,GO:0044325,GO:0140031,GO:0030674,GO:0030507,GO:0005200,GO:0007411,GO:0007409,GO:0071286,GO:0045184,GO:0043001,GO:0010960,GO:0072660,GO:…	ankyrin-2 [Bombyx mori]
BMSK10000151	23.74	22.58	20.07	22.13	25.45	26.96	28.85	27.086	0.449794	0.00060761	5.95724e-05			laminin subunit alpha [Bombyx mandarina]
BMSK10016415	119.36	137.23	137.14	131.243	177.36	166.09	151.82	165.09	0.44877	0.043349	0.0104822			axoneme-associated protein mst101(2) isoform X1 [Bombyx mori]
BMSK10022734	170.96	208.6	192.26	190.606	273.07	243.88	244.63	253.86	0.447246	0.0290676	0.00633464	K04427	GO:0005737,GO:0005886,GO:0005524,GO:0000287,GO:0004709,GO:0006915,GO:0007252,GO:0007254,GO:0043123,GO:0043507	mitogen-activated protein kinase kinase kinase 7 isoform X2 [Bombyx mori]
BMSK10026293	16.53	17.41	16.69	16.876	16.42	19.46	17.47	17.783	0.446891	0.00193	0.000235772		GO:0034703,GO:0005261,GO:0055080,GO:0045475	protein unc-80 homolog isoform X2 [Bombyx mandarina]
BMSK10000945	6.08	6.38	5.83	6.096	7.6	7.66	7.75	7.67	0.444362	0.00982503	0.00163789			uncharacterized protein LOC114252805 [Bombyx mandarina]
BMSK10007914	15.27	16.64	14.67	15.526	20.74	17.5	20.77	19.67	0.444283	0.00459214	0.000654783			endonuclease and reverse transcriptase-like protein [Bombyx mori]
BMSK10027247	3.69	4.35	3.36	3.8	4.81	4.72	4.53	4.686	0.443431	0.0243832	0.00507433	K09186	GO:0000123,GO:0035097,GO:0044665,GO:0005634,GO:0005700,GO:0008023,GO:0003682,GO:0003700,GO:0042800,GO:0042802,GO:0042803,GO:0008157,GO:0043565,GO:0008270,GO:0007411,GO:0001654,GO:0008354,GO:0007482,GO:0016573,GO:0043966,GO:0051568,GO:0016571,GO:0045944,GO:0032968,GO:0045893	histone-lysine N-methyltransferase trithorax [Bombyx mori]
BMSK10010117	1.42	1.08	1.16	1.22	1.4	1.65	1.5	1.516	0.443314	0.0495769	0.0124595	K02295	GO:0005737,GO:0005641,GO:0005634,GO:0048471,GO:0009882,GO:0050660,GO:0045892,GO:0018298,GO:0042752,GO:0048511	cryptochrome 1 [Bombyx mori]
BMSK10011033	1080.71	962.14	1001.26	1014.7	1366.42	1141.83	1245.42	1251.22	0.441571	0.0462447	0.0113931	K02966	GO:0022626,GO:0022627,GO:0003735,GO:0002181,GO:0000028	sortilin-related receptor-like [Bombyx mandarina]
BMSK10005991	25.88	24.69	21.43	24	28.37	30.69	29.95	29.67	0.440357	0.00215529	0.00026965	K03644	GO:0005739,GO:0051539,GO:0016992,GO:0046872,GO:0009249	lipoyl synthase, mitochondrial [Bombyx mori]
BMSK10004660	34.25	35.34	34.94	34.843	35.24	36.19	36.65	36.026	0.439769	0.0046508	0.000666071	K11657	GO:0000123,GO:0000790,GO:0005654,GO:0005634,GO:0031213,GO:0004402,GO:0042393,GO:0046872,GO:0034080,GO:0006338,GO:0006352,GO:0043392,GO:0045892,GO:0006334,GO:0016584,GO:0045944,GO:0045893,GO:0050434	probable phospholipid-transporting ATPase IF isoform X1 [Bombyx mandarina]
BMSK10004937	16.82	16.17	14.56	15.85	19.69	19.16	20.97	19.94	0.438687	0.0116514	0.00202931		GO:0016021,GO:0005886,GO:0050896,GO:0007608	blastopia polyprotein [Lasius niger]
BMSK10028802	10	12.45	12.88	11.776	13.63	13.57	12.36	13.186	0.438414	0.0360032	0.00826498		GO:0061700,GO:0005765,GO:0006914,GO:0034198,GO:0032008,GO:0010506	GATOR complex protein WDR24 isoform X1 [Bombyx mandarina]
BMSK10019593	5.88	6.2	5.37	5.816	7.6	6.61	7.32	7.176	0.437376	0.0494092	0.012409		GO:0005814,GO:0005813,GO:0005694,GO:0005737,GO:0005829,GO:0097386,GO:0098978,GO:0030426,GO:0044224,GO:0043219,GO:0072687,GO:0005874,GO:0030496,GO:0005739,GO:0072686,GO:0043209,GO:0035748,GO:0005720,GO:0005730,GO:0005634,GO:0033010,GO:0033270,GO:0043204,GO:0048471,GO:0005886,GO:0043220,GO:0005819,GO:0097456,GO:0003682,GO:0035035,GO:0004407,GO:0042826,GO:0070403,GO:0017136,GO:0046970,GO:0034979,GO:…	pickpocket protein 28-like [Bombyx mori]
BMSK10022661	5.91	6.5	5.7	6.036	7.69	7.24	7.29	7.406	0.437346	0.0140009	0.00254087		GO:0003964,GO:0006313	protein split ends isoform X1 [Bombyx mandarina]
BMSK10009628	1.7	1.8	1.6	1.7	1.84	2.65	2.13	2.206	0.436657	0.040056	0.00944465			chaoptin-like [Bombyx mandarina]
BMSK10000906	1.33	1.6	1.26	1.396	1.52	1.65	1.81	1.66	0.434748	0.0416501	0.00995689		GO:0031410,GO:0016021,GO:0005886,GO:0012506,GO:0007275,GO:0016055	transmembrane protein 198 [Bombyx mori]
BMSK10003176	2.09	2.22	1.77	2.026	2.19	2.89	2.4	2.493	0.434247	0.0373072	0.0086549		GO:0030054,GO:0005856,GO:0048788,GO:0070062,GO:0014069,GO:0045202,GO:0005509,GO:0005544,GO:0005522,GO:0098882,GO:0019933,GO:0007010,GO:0030073,GO:0099526,GO:0035418,GO:0017157,GO:0007416,GO:0097091,GO:0016079	regulating synaptic membrane exocytosis protein 2 [Bombyx mori]
BMSK10005520	7.25	7.01	5.49	6.583	8.47	8.58	8.53	8.526	0.434158	0.0156368	0.0029114	K00901	GO:0016020,GO:0005524,GO:0004143,GO:0046872,GO:0003951,GO:0016059,GO:0046339,GO:0046486,GO:0035556,GO:0046834,GO:0006654,GO:0006661,GO:0016310,GO:0045494,GO:0007602,GO:0007205,GO:0016056,GO:0007608,GO:0007605,GO:0043052,GO:0007601	eye-specific diacylglycerol kinase isoform X2 [Bombyx mori]
BMSK10005796	3.16	3.28	2.69	3.043	3.78	3.55	3.87	3.733	0.432884	0.0311383	0.00688374	K15193	GO:0005730,GO:0003677,GO:0042393,GO:0043486,GO:0006334,GO:0010847,GO:0006355	uncharacterized protein K02A2.6-like [Bombyx mandarina]
BMSK10004482	21.6	24.39	20.51	22.166	29.03	29.57	32.05	30.216	0.430876	0.00315938	0.000423441	K11324	GO:0005737,GO:0035267,GO:0005634,GO:0003714,GO:0006338,GO:0006281,GO:0016573,GO:0043968,GO:0043967,GO:0002376,GO:0045892,GO:0002225,GO:0045089	uncharacterized protein LOC114245752 [Bombyx mandarina]
BMSK10000832	6.4	6.16	5.94	6.166	6.16	6.56	6.95	6.556	0.430488	0.0343876	0.00781009	K05610	GO:0005737,GO:0005829,GO:0031011,GO:0005739,GO:0005654,GO:0005634,GO:0000502,GO:0070628,GO:0004843,GO:0036459,GO:0006310,GO:0006281,GO:0048853,GO:0021670,GO:0030901,GO:0016579,GO:0006511	ubiquitin carboxyl-terminal hydrolase isozyme L5 isoform X1 [Bombyx mandarina]
BMSK10028029	2.96	2.51	2.32	2.596	3.04	3.09	3.36	3.163	0.429347	0.0275943	0.00592469			putative polypeptide N-acetylgalactosaminyltransferase 9 isoform X1 [Bombyx mori]
BMSK10026273	3.76	4.12	3.07	3.65	3.56	4.39	4.48	4.143	0.429235	0.0207388	0.00416862		GO:0005777,GO:0005524,GO:0046872,GO:0047077,GO:0008218	reverse transcriptase [Bombyx mori]
BMSK10008169	4.49	3.82	4.04	4.116	6.43	5.14	5.83	5.8	0.426996	0.0373979	0.00868182			reverse transcriptase [Bombyx mori]
BMSK10010364	31.84	32.18	36.22	33.413	29.12	34.47	30.33	31.306	0.425108	0.0155048	0.00287951		GO:0004252,GO:0006508	endonuclease-reverse transcriptase [Bombyx mori]
BMSK10017513	2.4	2.54	1.97	2.303	2.69	2.66	2.71	2.686	0.424886	0.029819	0.00653117	K21440		ankyrin repeat domain-containing protein 50-like [Bombyx mandarina]
BMSK10019689	363.95	377.93	403.68	381.853	493.61	509.57	475.5	492.893	0.423011	0.0146976	0.00270188			uncharacterized protein LOC105391048 [Plutella xylostella]
BMSK10001804	36.35	33.24	34.84	34.81	37.28	48.59	44.73	43.533	0.421772	0.000351022	3.16303e-05	K04688	GO:0030054,GO:0005737,GO:0005829,GO:0005741,GO:0005739,GO:0043005,GO:0005654,GO:0005634,GO:0045202,GO:0005524,GO:0016301,GO:0004672,GO:0004674,GO:0004712,GO:0004711,GO:0006915,GO:0071363,GO:0032869,GO:0000082,GO:0035556,GO:0044539,GO:0043066,GO:0046627,GO:0018105,GO:0048015,GO:0045931,GO:0045727,GO:0045948,GO:0006468,GO:0031667,GO:0007165,GO:0031929	carbohydrate-responsive element-binding protein isoform X2 [Bombyx mori]
BMSK10011743	7.83	7.57	8.06	7.82	7.09	9.04	7.75	7.96	0.420519	0.00540648	0.000804344	K16676	GO:0030054,GO:0005737,GO:0005634,GO:0046872,GO:0007155	transcription factor TFIIIB component B' [Bombyx mori]
BMSK10027918	2.82	3.04	2.67	2.843	3.83	3.42	3.77	3.673	0.419794	0.0355075	0.00812301			NFX1-type zinc finger-containing protein 1 [Bombyx mori]
BMSK10002639	11.36	15.03	14.77	13.72	18.32	19.11	16.7	18.043	0.417948	0.0412073	0.00981542		GO:0005576	uncharacterized protein LOC101739495 [Bombyx mori]
BMSK10022013	6.45	6.23	5.94	6.206	7.92	8.24	7.79	7.983	0.413963	0.00460235	0.000656666			titin isoform X1 [Bombyx mori]
BMSK10026579	3.17	3.14	2.85	3.053	3.08	4.46	3.67	3.736	0.413319	0.029819	0.00653066		GO:0005615,GO:0002020,GO:0004867	C3 and PZP-like alpha-2-macroglobulin domain-containing protein 8 [Spodoptera litura]
BMSK10004419	3813.44	3539.88	4019.07	3790.8	4935.85	4725.68	4584.38	4748.64	0.413117	0.0334735	0.00754461	K02927	GO:0005737,GO:0005829,GO:0022625,GO:0022627,GO:0005634,GO:0031386,GO:0003735,GO:0031625,GO:0006464,GO:0002181,GO:0019941,GO:0016567,GO:0006412,GO:0006511	polyphosphoinositide phosphatase isoform X1 [Bombyx mori]
BMSK10018666	7.83	7.12	7.02	7.323	8.41	8.5	8.7	8.536	0.413092	0.00986422	0.00164907		GO:0005634,GO:0003677,GO:0000981,GO:0046872	zinc finger protein Xfin [Bombyx mori]
BMSK10007487	28.72	22.81	27.43	26.32	24.68	43.61	32.63	33.64	0.412846	0.00478463	0.000692004		GO:0005773,GO:0008889,GO:0006071,GO:0006629	probable multidrug resistance-associated protein lethal(2)03659 [Bombyx mori]
BMSK10007617	18.09	21.1	20.29	19.826	25.11	24.53	22.42	24.02	0.411808	0.0473163	0.0117379	K10590	GO:0016607,GO:0005654,GO:0004842,GO:0008270,GO:0006974,GO:0006281,GO:2000780,GO:1901315,GO:0045995,GO:0006511	E3 ubiquitin-protein ligase TRIP12 isoform X1 [Bombyx mori]
BMSK10023877	60.71	58.37	51.85	56.976	66.17	64.12	76.25	68.846	0.407911	0.0150716	0.00278682	K02146	GO:0033179,GO:0015078,GO:0015991	V-type proton ATPase subunit d [Bombyx mandarina]
BMSK10007362	3.24	3.06	2.98	3.093	3.64	3.83	3.76	3.743	0.407305	0.0118856	0.0020841	K10272	GO:0019005,GO:0004842,GO:0006508,GO:0031146	uncharacterized protein LOC101745573 [Bombyx mori]
BMSK10012237	1.13	1.25	1.07	1.15	1.09	1.64	1.48	1.403	0.40729	0.0466136	0.0115097			uncharacterized protein LOC106720812 [Papilio machaon]
BMSK10007327	9.19	8.92	7.76	8.623	9.2	8.81	8.89	8.966	0.40635	0.0391362	0.00915914		GO:0017034,GO:0005088,GO:0017124,GO:0016203,GO:0043547,GO:0007265,GO:0043087,GO:0045214,GO:0007525	reverse transcriptase [Bombyx mori]
BMSK10021011	6.29	6.54	5.58	6.136	6	8.8	7.27	7.356	0.405949	0.0222046	0.00451977	K19933	GO:0030054,GO:0030659,GO:0045202,GO:0008021,GO:0005509,GO:0008289,GO:1990504,GO:0007269,GO:0045956,GO:0015031,GO:0035249,GO:0016079,GO:0016192	calcium-dependent secretion activator isoform X3 [Bombyx mori]
BMSK10015935	15.26	12.76	14.43	14.15	15.04	18.42	18.65	17.37	0.403283	0.0285166	0.00618318		GO:0005789,GO:0020037,GO:0005506,GO:0004497,GO:0016705	uncharacterized protein LOC101743078 precursor [Bombyx mori]
BMSK10011216	4.32	4.31	3.27	3.966	4.5	4.82	4.71	4.676	0.403069	0.0393828	0.00922614		GO:0005887,GO:0005886,GO:0008076,GO:0022843,GO:0005249,GO:0048150,GO:0007619,GO:0007612,GO:0007611,GO:0042066,GO:0071805,GO:0006813,GO:0051259,GO:0008016,GO:0034765,GO:0042391,GO:0007608	potassium voltage-gated channel protein eag isoform X1 [Bombyx mori]
BMSK10022040	41.67	42.23	39.19	41.03	39.07	48.98	43.16	43.736	0.397978	0.000349428	3.14592e-05	K19491	GO:0005634,GO:0000981,GO:0046872,GO:0042803,GO:0043565,GO:0060179,GO:0001541	RNA-binding protein 5 [Bombyx mandarina]
BMSK10021693	21.25	20.04	21.29	20.86	26.64	24.9	25.63	25.723	0.397406	0.0351303	0.00800084		GO:0004519,GO:0003964	uncharacterized protein LOC114243288 [Bombyx mandarina]
BMSK10018979	22.87	24.04	24.59	23.833	32.13	38.28	31.18	33.863	0.395191	0.00518006	0.000761336	K17339	GO:0005737,GO:0012505,GO:0005783,GO:0005794,GO:0000139,GO:0016021,GO:0031227,GO:0016020,GO:0005525,GO:0003924,GO:0032561,GO:0042802,GO:0042803,GO:0016320,GO:0007029,GO:0007030,GO:0061025,GO:0007019,GO:0007517,GO:0007528,GO:0048691,GO:0051260,GO:0031114,GO:0008582,GO:0051124	atlastin isoform X3 [Bombyx mori]
BMSK10004935	140.37	125.37	113.97	126.57	130.66	139.58	161.8	144.013	0.394907	0.00755355	0.00120107		GO:0004190,GO:0004519,GO:0003676,GO:0003964,GO:0015074	uncharacterized protein LOC110381564 [Helicoverpa armigera]
BMSK10000596	5.33	5.93	5.64	5.633	5.69	6.8	6.75	6.413	0.392404	0.00511601	0.000748773		GO:0090537,GO:0005634,GO:0006309,GO:0043044,GO:0007010,GO:0061640,GO:0097194,GO:0016192	uncharacterized protein LOC114245134 isoform X2 [Bombyx mandarina]
BMSK10005152	13.93	12.13	13.45	13.17	15.18	16.53	15.57	15.76	0.391241	0.0278276	0.00599882			putative leucine-rich repeat-containing protein DDB_G0290503 isoform X1 [Bombyx mori]
BMSK10023639	30.73	31.1	32.22	31.35	34.96	42.2	35.58	37.58	0.389113	0.011585	0.0020132	K05633	GO:0005938,GO:0005737,GO:0005112,GO:0061630,GO:0004842,GO:0050699,GO:0016348,GO:0008587,GO:0008586,GO:0019915,GO:0045746,GO:0045879,GO:0007219,GO:0045732,GO:0043161,GO:0000209,GO:0016567,GO:0035209,GO:0031623,GO:0032880,GO:0006511,GO:0048190	E3 ubiquitin-protein ligase Su(dx) isoform X2 [Bombyx mandarina]
BMSK10019955	5.98	5.54	5.45	5.656	7.96	9.02	7.47	8.15	0.387797	0.0115549	0.00200615	K14035	GO:0005634,GO:0090575,GO:0000981,GO:0004879,GO:0030374,GO:0000977,GO:0038023,GO:0008134,GO:0000976,GO:0008270,GO:0030154,GO:0042632,GO:0007275,GO:0045944,GO:0070873,GO:0006357,GO:0042594,GO:0070328	nuclear hormone receptor HR96 [Bombyx mori]
BMSK10028158	5.48	6.45	5.06	5.663	7.86	7.04	7.79	7.563	0.387581	0.0365916	0.00843425			mediator of RNA polymerase II transcription subunit 1 [Bombyx mori]
BMSK10007856	66.18	65	69.41	66.863	78.19	132.26	101.66	104.036	0.387196	0.0166782	0.00316398			probable phospholipid-transporting ATPase IIB [Bombyx mori]
BMSK10023499	9.55	9.35	8.47	9.123	9.72	11.86	11.58	11.053	0.385999	0.00123515	0.000138371		GO:0031526,GO:0005789,GO:0016021,GO:0016020,GO:0005902,GO:0005886,GO:0005324,GO:0004467,GO:0000166,GO:0031957,GO:0044539,GO:0001676,GO:0015909,GO:0001579,GO:0007584,GO:0043588,GO:0042760	long-chain fatty acid transport protein 4 isoform X1 [Bombyx mori]
BMSK10013168	13.06	13.3	12.52	12.96	13.42	16.27	15.24	14.976	0.383392	0.000970604	0.000102939	K00747		chondroitin sulfate synthase 2 [Bombyx mori]
BMSK10021382	25.58	21.35	22.86	23.263	23.02	26.29	28.33	25.88	0.383048	0.0407007	0.00965053	K00477	GO:0005739,GO:0005777,GO:0008198,GO:0031418,GO:0048244,GO:0019606,GO:0006103,GO:0001561,GO:0006720,GO:0097089	reverse transcriptase [Bombyx mori]
BMSK10012050	3.27	4.2	3.46	3.643	3.73	4.66	4.9	4.43	0.380683	0.0488769	0.0122336			adenylate cyclase type 10 [Bombyx mori]
BMSK10001432	28.39	26.77	26.23	27.13	30.22	37.93	32.43	33.526	0.38039	0.0144983	0.00265387	K13024	GO:0005829,GO:0102092,GO:0005524,GO:0033857,GO:0000829,GO:0052723,GO:0052724,GO:0000832,GO:0000828,GO:0000827,GO:0006020,GO:0032958	inositol hexakisphosphate and diphosphoinositol-pentakisphosphate kinase isoform X13 [Bombyx mori]
BMSK10019379	22.57	21.98	19.77	21.44	26.5	37.21	35.58	33.096	0.380107	0.0204928	0.00410371		GO:0003964	endonuclease and reverse transcriptase-like protein [Bombyx mori]
BMSK10002583	193	176.71	175.14	181.616	176.82	257.77	218.7	217.763	0.379208	0.0231051	0.004743			endoribonuclease Dcr-1 [Bombyx mandarina]
BMSK10000109	1.94	2.07	1.67	1.893	2.23	2.84	2.32	2.463	0.378973	0.0255507	0.00536747	K12492		mitogen-activated protein kinase kinase kinase 12-like [Bombyx mandarina]
BMSK10019113	368.93	427.23	372.96	389.706	449.56	473.36	459.24	460.72	0.377419	0.0109435	0.00188023	K03098	GO:0005576,GO:0031409,GO:0018298	insecticyanin-A [Bombyx mori]
BMSK10002374	67.8	76.44	68.3	70.846	79.51	88.2	83.93	83.88	0.376229	0.00396075	0.000550878	K05768	GO:0005884,GO:0005829,GO:0005576,GO:0003779,GO:0051015,GO:0046872,GO:0030041	gelsolin [Bombyx mori]
BMSK10001961	18.68	18.19	19.71	18.86	26.43	26.24	23.98	25.55	0.375863	0.0238192	0.00492321	K14443	GO:0030014,GO:0005737,GO:0005634,GO:0030971,GO:0046332,GO:0003714,GO:0030514,GO:0008285,GO:0060212,GO:0045668,GO:0017148,GO:1900153,GO:0060213,GO:0010468,GO:0060390	protein Tob1 [Bombyx mori]
BMSK10001289	6.41	6.54	6.1	6.35	8.33	8.31	8.37	8.336	0.375394	0.00983987	0.00164346	K20042	GO:0030122,GO:0005905,GO:0030136,GO:0005737,GO:0005856,GO:0005829,GO:0005886,GO:0098835,GO:0008092,GO:0042802,GO:0008017,GO:0035091,GO:0005546,GO:0001786,GO:0005543,GO:0015631,GO:0048268,GO:0072583,GO:0010324,GO:0061024,GO:0097320,GO:0072659,GO:0048488	F-BAR domain only protein 2-like [Bombyx mori]
BMSK10028616	6.85	8.84	7.98	7.89	8.96	10.02	8.86	9.28	0.373741	0.0476436	0.0118444			arginine-glutamic acid dipeptide repeats protein-like [Bombyx mandarina]
BMSK10027575	5.42	5.67	5.37	5.486	5.68	6.78	5.96	6.14	0.372758	0.0439755	0.0107089			calcineurin-binding protein cabin-1 [Bombyx mori]
BMSK10011277	42.59	51.45	45.91	46.65	53.16	60.95	50.77	54.96	0.37199	0.0491258	0.0123152	K03262	GO:0005829,GO:0005525,GO:0003743,GO:0006413	eukaryotic translation initiation factor 5 [Bombyx mori]
BMSK10014555	5.8	6.48	5.58	5.953	5.49	7.16	7.13	6.593	0.36798	0.0240025	0.00497439	K04834	GO:0005887,GO:0001518,GO:0005509,GO:0005272,GO:0005244,GO:0005248,GO:0045433,GO:0007638,GO:0034765,GO:0060078,GO:0001666,GO:0009612,GO:0035725	sodium channel protein para isoform X4 [Bombyx mandarina]
BMSK10010727	22.39	21.47	23.58	22.48	26.92	31.25	28.55	28.906	0.367176	0.0102646	0.00173058	K06927	GO:0005524,GO:0017178,GO:0017183	diphthine--ammonia ligase [Bombyx mori]
BMSK10003018	25.12	25.73	25.54	25.463	29.88	32.7	29.42	30.666	0.36462	0.0188792	0.00369604			potassium voltage-gated channel protein Shab isoform X1 [Bombyx mori]
BMSK10006539	5.79	5.96	5.09	5.613	6.11	8.16	6.21	6.826	0.362922	0.0117215	0.00204429		GO:0008074,GO:0005525,GO:0004383,GO:0020037,GO:0035556,GO:0046956,GO:0016056,GO:0007601	head-specific guanylate cyclase [Bombyx mandarina]
BMSK10013116	22.63	23.56	24.16	23.45	19.82	27.92	20.35	22.696	0.362722	0.0181763	0.00353274		GO:0042765,GO:0016021,GO:0005887,GO:0034235,GO:0003923,GO:0016255,GO:0006506,GO:0065003	glycosylphosphatidylinositol anchor attachment 1 protein [Bombyx mori]
BMSK10022625	120.26	120.82	115.4	118.826	122.46	160.44	136.53	139.81	0.361753	0.00325172	0.00043811			endonuclease-reverse transcriptase [Bombyx mori]
BMSK10017546	26.49	30.26	27.54	28.096	32.53	31.92	32.77	32.406	0.361535	0.0437937	0.0106345			uncharacterized protein LOC101742884 [Bombyx mori]
BMSK10022262	9.11	10.42	9.38	9.636	10.6	12.93	11.03	11.52	0.360583	0.0103929	0.00176113	K06069	GO:0045179,GO:0016324,GO:0016327,GO:0005938,GO:0035003,GO:0005524,GO:0046872,GO:0017022,GO:0004697,GO:0004674,GO:0034332,GO:0045176,GO:0055059,GO:0045167,GO:0060446,GO:0007043,GO:0046667,GO:0003382,GO:0045198,GO:0090163,GO:0000132,GO:0007163,GO:0045197,GO:0045196,GO:0016332,GO:0016334,GO:0051601,GO:0007294,GO:0035556,GO:0030011,GO:0035011,GO:0007613,GO:0001738,GO:0007314,GO:0018105,GO:0051491,GO:…	atypical protein kinase C [Bombyx mori]
BMSK10007087	3.32	3.97	3.33	3.54	3.8	4.72	4.1	4.206	0.358674	0.0353755	0.00807892		GO:0005891,GO:0005509,GO:0005245,GO:0034765	voltage-dependent calcium channel type A subunit alpha-1 isoform X4 [Bombyx mori]
BMSK10018764	24.73	24.59	25.99	25.103	26.46	31.63	30.24	29.443	0.355476	0.0239728	0.00496632		GO:0031410,GO:0048471,GO:0005777,GO:0016787	serine hydrolase-like protein [Bombyx mori]
BMSK10006455	37.37	35.15	33.26	35.26	39.3	42.36	40.37	40.676	0.354247	0.00947252	0.00156796	K20123	GO:0030054,GO:0005737,GO:0030659,GO:0005856,GO:0005829,GO:0043005,GO:0005886,GO:0032587,GO:0045202,GO:0008092,GO:0005543,GO:0007015,GO:0060088,GO:0007010,GO:0006897,GO:0048812,GO:0097320,GO:1900006	protein kinase C and casein kinase substrate in neurons protein 1 isoform X2 [Bombyx mandarina]
BMSK10025332	10.02	9.86	9.2	9.693	10.33	12.22	11.37	11.306	0.353812	0.00417258	0.000585125	K14353	GO:0005887,GO:0015347,GO:0043252	solute carrier organic anion transporter family member 5A1 [Bombyx mori]
BMSK10022172	49.85	52.98	50.38	51.07	49.65	61.56	51.17	54.126	0.343185	0.0103109	0.00174319			hydroxyacyl-coenzyme A dehydrogenase, mitochondrial-like isoform X2 [Bombyx mandarina]
BMSK10018638	10.16	9.69	7.97	9.273	9.56	11.18	11.42	10.72	0.340853	0.0260963	0.00550668	K12846	GO:0005634,GO:0006397,GO:0008380	hypothetical protein evm_012475 [Chilo suppressalis]
BMSK10001728	82.25	80.1	73.33	78.56	94.81	96.02	95.66	95.496	0.32724	0.0109963	0.00189189		GO:0005829,GO:0034364,GO:0005634,GO:0005886,GO:0045296,GO:0008289,GO:0003723,GO:0008203,GO:0034384,GO:0006869	vigilin [Bombyx mandarina]
BMSK10027313	503.35	496.22	447.87	482.48	523.2	604.55	577.1	568.283	0.320781	0.00124351	0.000139712		GO:0033178,GO:0046961,GO:0015991	V-type proton ATPase subunit E [Bombyx mandarina]
BMSK10003067	17.49	19.03	17.91	18.143	20.32	20.89	21.01	20.74	0.307279	0.0498031	0.0125241	K05210	GO:0030054,GO:0005887,GO:0017146,GO:0045211,GO:0046872,GO:0004972,GO:0051290,GO:0032026,GO:0010043	glutamate receptor ionotropic, NMDA 2B isoform X1 [Bombyx mandarina]
BMSK10022810	3.39	3.5	3.25	3.38	3.57	4	3.86	3.81	0.307183	0.044112	0.0107557	K17572	GO:0016021,GO:0030658,GO:0005086,GO:0010923,GO:0032012	brefeldin A-inhibited guanine nucleotide-exchange protein 3 isoform X1 [Bombyx mori]
BMSK10000578	8.53	8.39	7.19	8.036	7.95	9.95	9.13	9.01	0.304498	0.0454292	0.0111459		GO:0005829,GO:0031234,GO:0034705,GO:0004033,GO:0070402,GO:0015459,GO:0005249,GO:0055114,GO:1902259,GO:1901379	hypothetical protein evm_013037 [Chilo suppressalis]
BMSK10027587	202.92	202.23	200.01	201.72	222.7	246.83	225.59	231.706	0.294907	0.0351679	0.00801493		GO:0030424,GO:0044295,GO:0005737,GO:0030175,GO:0043025,GO:0043024,GO:0043022,GO:0031369,GO:0016199,GO:0048149,GO:0007616,GO:0017148,GO:0048477,GO:0030707,GO:0051491	eukaryotic initiation factor 5C [Bombyx mori]
BMSK10010071	20.98	21.23	20.83	21.013	19.21	25.96	23.19	22.786	0.288946	0.0480861	0.0119828	K10361	GO:0005737,GO:0070062,GO:0016459,GO:0032420,GO:0003779,GO:0005524,GO:0005516,GO:0003774,GO:0042472,GO:0007626,GO:0007605	unconventional myosin-XV [Bombyx mori]
BMSK10012461	45.16	44.32	40.05	43.176	39.81	54.32	53.03	49.053	0.287884	0.0467045	0.0115358			angiotensin-converting enzyme-like isoform X1 [Bombyx mori]
BMSK10019264	43.88	43.48	38.1	41.82	36.96	38.86	41.85	39.223	0.275604	0.0478182	0.011901		GO:0005777,GO:0005524,GO:0046872,GO:0047077,GO:0008218	luciferin 4-monooxygenase isoform X2 [Bombyx mori]
BMSK10011791	49	48.54	48.35	48.63	47.47	58.95	52.15	52.856	0.274544	0.0436548	0.0105905	K00787	GO:0005737,GO:0004161,GO:0004337,GO:0046872,GO:0006695,GO:0045337,GO:0033384	farnesyl diphosphate synthase [Bombyx mori]
BMSK10029778	19.73	23.98	20.96	21.556	26.13	30.79	25.38	27.433	0.271395	0.0408366	0.00969826	K15105	GO:0016021,GO:0005743,GO:0005739,GO:0005509,GO:0042802,GO:0015183,GO:0005313,GO:0022857,GO:0015810,GO:0015813,GO:0043490,GO:0006839,GO:0042060	calcium-binding mitochondrial carrier protein Aralar1 isoform X1 [Bombyx mori]
BMSK10004233	61.91	67.78	60.72	63.47	59.81	74.46	70.39	68.22	0.224455	0.0456942	0.011236	K15290	GO:0030424,GO:0030054,GO:0031045,GO:0070382,GO:0016021,GO:0030285,GO:0031594,GO:0005886,GO:0008021,GO:0030672,GO:0043195,GO:0005509,GO:0005544,GO:0030276,GO:0001786,GO:0042803,GO:0000149,GO:0019905,GO:0017156,GO:0048791,GO:0071277,GO:0007268,GO:0150007,GO:0008345,GO:0007269,GO:0031340,GO:0017158,GO:0014059,GO:1900073,GO:0007317,GO:0050803,GO:0060024,GO:0048488,GO:0016079,GO:0016192	cilia- and flagella-associated protein 44 [Ostrinia furnacalis]

## Sheet: Table S5
Table S5: The down-DEGs in the KO-METTL4 compared to the WT.
Gene ID	WT-1 FPKM	WT-2 FPKM	WT-3 FPKM	WT FPKM	KO-1 FPKM	KO-2 FPKM	KO-3 FPKM	KO FPKM	log2(KO/WT)	Qvalue(WT-vs-KO)	Pvalue(WT-vs-KO)	KO	GO	Annotation
BMSK10023365	7.57	6.27	7.14	6.993	0	0	0.02	0.006	-8.10049	1.63646e-35	1.11849e-37	K02355	GO:0005739,GO:0005525,GO:0003924,GO:0003746,GO:0070125	elongation factor G, mitochondrial isoform X1 [Bombyx mori]
BMSK10017167	5.48	5.93	1.64	4.35	0	0	0	0	-7.31524	1.15652e-20	1.42645e-22		GO:0003964,GO:0006313	reverse transcriptase [Bombyx mori]
BMSK10025767	3.67	9.92	5.78	6.456	0	0	0.07	0.023	-6.63502	4.61016e-19	6.19324e-21			reverse transcriptase [Bombyx mori]
BMSK10028926	0.66	1.72	1.02	1.133	0	0	0.02	0.006	-6.21847	2.8939e-18	4.18318e-20		GO:0000943,GO:0004190,GO:0004519,GO:0003676,GO:0003964,GO:0008270,GO:0015074	Retrovirus-related Pol polyprotein from transposon TNT 1-94 [Papilio machaon]
BMSK10027686	11.87	21.52	15.74	16.376	0.34	0.13	0.49	0.32	-5.84768	2.03488e-37	1.27889e-39			uncharacterized protein LOC114244658 [Bombyx mandarina]
BMSK10010776	18.85	23.8	18.99	20.546	0.1	0.07	0.1	0.09	-5.74368	4.89605e-84	1.15391e-86			uncharacterized protein LOC101743545 [Bombyx mori]
BMSK10017550	0.77	0.99	0.46	0.74	0	0	0	0	-5.74254	1.65893e-11	4.09227e-13			uncharacterized protein LOC101743259 [Bombyx mori]
BMSK10017824	309.7	265.82	298.6	291.373	2.25	0.51	1.93	1.563	-5.65809	4.78091e-170	4.13151e-173			reverse transcriptase [Bombyx mori]
BMSK10015709	0.81	0.36	0.63	0.6	0	0	0	0	-5.3689	1.32905e-09	3.99894e-11			Pol protein [Bombyx mori]
BMSK10011808	0.47	1.05	0.47	0.663	0	0	0	0	-5.18043	9.52414e-09	3.14254e-10			reverse transcriptase [Bombyx mori]
BMSK10001895	0.44	1.51	0.99	0.98	0	0	0	0	-4.94531	1.07122e-07	4.15732e-09			reverse transcriptase [Bombyx mori]
BMSK10023148	0.55	0.65	0.54	0.58	0	0	0.03	0.01	-4.72438	1.27756e-08	4.32579e-10			reverse transcriptase [Bombyx mori]
BMSK10015376	1.85	1.13	1.23	1.403	0	0.04	0	0.013	-4.69555	2.17276e-08	7.63002e-10		GO:0042302	RNA-directed DNA polymerase from mobile element jockey-like [Plutella xylostella]
BMSK10025766	8.43	22.81	12.71	14.65	0.33	0.25	0.44	0.34	-4.64694	3.44394e-26	3.16554e-28		GO:0005737,GO:0016027,GO:0005528,GO:0031072,GO:0003755,GO:0061077,GO:0050908,GO:0000413,GO:0051924	FK506-binding protein FKBP59 homologue [Bombyx mori]
BMSK10015738	0.69	0.39	0.65	0.576	0.02	0.01	0.02	0.016	-4.61098	8.60524e-14	1.72389e-15		GO:0004519,GO:0003964	polyhomeotic-like protein 1 [Bombyx mandarina]
BMSK10029660	45.02	40.44	46.99	44.15	1.87	1.46	1.91	1.746	-4.56268	6.11906e-119	1.05758e-121		GO:0012505,GO:0005783,GO:0000139,GO:0016021,GO:0005509,GO:0004571,GO:0008340,GO:0035010,GO:0006491,GO:0006486,GO:0072347	uncharacterized protein LOC114239801 [Bombyx mandarina]
BMSK10009118	22.47	21.76	19.9	21.376	0.19	1.25	0.91	0.783	-4.31865	9.53528e-22	1.07121e-23	K17966	GO:0032592,GO:0033615	transmembrane protein 70 homolog, mitochondrial [Bombyx mandarina]
BMSK10007769	1.18	1.1	1.35	1.21	0.05	0	0	0.016	-4.30657	7.70449e-07	3.48636e-08			proteoglycan 4-like [Bombyx mandarina]
BMSK10005893	0.3	0.14	0.27	0.236	0	0	0	0	-4.16153	2.95232e-05	1.91116e-06			reverse transcriptase [Lasius niger]
BMSK10021848	0.65	0.33	0.46	0.48	0.04	0.01	0	0.016	-4.07515	2.00027e-08	6.99285e-10		GO:0003964,GO:0006313	Pol protein [Bombyx mori]
BMSK10020390	0.31	0.58	0.25	0.38	0.02	0.01	0.01	0.013	-3.92108	2.12736e-07	8.57362e-09			reverse transcriptase [Bombyx mori]
BMSK10008486	0.15	0.56	0.95	0.553	0	0	0	0	-3.87971	0.000210523	1.76139e-05		GO:0003964,GO:0006313	reverse transcriptase [Bombyx mori]
BMSK10018469	4.24	5.04	4	4.426	0.09	0.19	0.49	0.256	-3.76823	1.88376e-19	2.41224e-21	K06756	GO:0005615,GO:0050829,GO:0006955,GO:0045087,GO:0009617	uncharacterized protein LOC114251232 [Bombyx mandarina]
BMSK10015825	0.64	0.33	1.51	0.826	0	0.06	0	0.02	-3.76588	7.21775e-05	5.20535e-06			reverse transcriptase [Bombyx mori]
BMSK10003505	0.28	0.22	0.28	0.26	0	0	0	0	-3.73417	0.000329473	2.93495e-05		GO:0005737,GO:0005634	endonuclease-reverse transcriptase [Bombyx mori]
BMSK10008508	59.78	55.93	64.85	60.186	0.92	4.07	2.82	2.603	-3.66997	1.10147e-16	1.74795e-18			reverse transcriptase [Bombyx mori]
BMSK10016935	1.16	0.87	0.99	1.006	0	0	0.11	0.036	-3.66459	2.79508e-05	1.794e-06			Pol protein [Bombyx mori]
BMSK10015099	2.12	2.58	2.24	2.313	0.16	0.22	0.13	0.17	-3.63994	1.17994e-31	9.26967e-34			uncharacterized protein LOC111358170 [Spodoptera litura]
BMSK10015385	2.39	3.14	2.65	2.726	0	0.18	0.23	0.136	-3.60682	1.7471e-06	8.5097e-08		GO:0042302	cuticular protein RR-2 motif 107 precursor [Bombyx mori]
BMSK10011049	0.22	0.69	0.4	0.436	0.04	0	0	0.013	-3.55538	0.000138695	1.07785e-05			reverse transcriptase [Bombyx mori]
BMSK10019496	16.4	19.25	18.08	17.91	1.99	1.81	1.75	1.85	-3.5322	7.07926e-38	4.33798e-40		GO:0005737,GO:0030286,GO:0005874,GO:0031514,GO:0005524,GO:0003777,GO:0030030,GO:0007018	dynein beta chain, ciliary-like isoform X2 [Bombyx mandarina]
BMSK10007003	0.47	0.13	0.21	0.27	0	0	0	0	-3.49542	0.00117019	0.000129715		GO:0004190,GO:0004519,GO:0003676,GO:0003964,GO:0015074	uncharacterized protein LOC101738890 [Bombyx mori]
BMSK10005672	0.31	0.19	0.21	0.236	0	0.03	0.01	0.013	-3.39844	2.03267e-05	1.25674e-06			uncharacterized protein LOC114352628 isoform X1 [Ostrinia furnacalis]
BMSK10025863	6.14	0.17	3.48	3.263	0.15	0.01	0.13	0.096	-3.37987	0.000220329	1.85901e-05			reverse transcriptase [Bombyx mori]
BMSK10015633	21.18	26.61	25.37	24.386	1.28	3.27	1.75	2.1	-3.3424	4.84925e-25	4.76201e-27		GO:0042302	cuticular protein RR-1 motif 37 precursor [Bombyx mori]
BMSK10015409	0.47	0.68	0.54	0.563	0.05	0	0	0.016	-3.3254	0.000797444	8.17554e-05			uncharacterized protein LOC110375236 [Helicoverpa armigera]
BMSK10007076	2.35	4.09	2.48	2.973	0.01	0.36	0.27	0.213	-3.28411	1.24867e-06	5.85638e-08		GO:0001650,GO:0043231,GO:0043202,GO:0005764,GO:0016298,GO:0004771,GO:0000902,GO:0008283,GO:0044255,GO:0001816,GO:0048873,GO:0006954,GO:0016042,GO:0034383,GO:0030324,GO:0016125,GO:0048771	lipase 1 [Bombyx mori]
BMSK10008588	7.16	4.19	6.09	5.813	0.52	0.61	0.47	0.533	-3.2339	1.57095e-11	3.86289e-13			endonuclease and reverse transcriptase-like protein [Bombyx mori]
BMSK10019738	1.99	2.17	1.57	1.91	0.1	0	0.2	0.1	-3.223	0.000168333	1.34698e-05			endonuclease-reverse transcriptase [Bombyx mori]
BMSK10011269	1.11	1.85	1.94	1.633	0	0	0	0	-3.20154	0.00373811	0.000515389			tRNA dimethylallyltransferase, mitochondrial [Bombyx mori]
BMSK10015169	3.56	1.17	2.04	2.256	0	0.27	0.22	0.163	-3.19642	4.29524e-05	2.91209e-06			hypothetical protein evm_012475 [Chilo suppressalis]
BMSK10018873	0.19	0.25	0.24	0.226	0	0.01	0.01	0.006	-3.13441	0.000799289	8.20701e-05			THAP domain-containing protein [Ooceraea biroi]
BMSK10004363	0.21	0.15	0.12	0.16	0	0.02	0	0.006	-3.09958	0.00253252	0.000325692			histidine-rich protein PFHRP-III [Bombyx mori]
BMSK10027209	0.07	0.04	0.03	0.046	0	0	0	0	-3.05945	0.0064867	0.00100748		GO:0003964,GO:0006313	reverse transcriptase [Bombyx mori]
BMSK10013345	0.84	0.27	0.65	0.586	0	0.03	0.08	0.036	-3.05689	0.000705576	7.145e-05		GO:0005576	microvitellogenin-like [Bombyx mori]
BMSK10029552	0.57	0.47	0.43	0.49	0	0	0.11	0.036	-3.00914	0.00111338	0.000122017			reverse transcriptase [Bombyx mori]
BMSK10005654	0.07	0.06	0.06	0.063	0	0	0	0	-3.00233	0.00776807	0.00124128		GO:0003964,GO:0006313	reverse transcriptase [Bombyx mori]
BMSK10001740	0.41	0.1	0.16	0.223	0	0	0	0	-2.94454	0.0100058	0.00167982			reverse transcriptase [Bombyx mori]
BMSK10008390	196.6	295.13	249.11	246.946	10.77	45.02	30.62	28.803	-2.8709	3.97235e-11	1.02671e-12	K00011	GO:0016491,GO:0008202	aldo-keto reductase AKR2E4 isoform X1 [Bombyx mori]
BMSK10017708	8.97	5.46	2.38	5.603	0	1.02	0	0.34	-2.86646	0.00434962	0.000614735			reverse transcriptase [Bombyx mori]
BMSK10015401	8.31	14.09	11.22	11.206	0.19	2.17	1.25	1.203	-2.84594	6.09603e-06	3.31884e-07		GO:0042302	cuticular protein RR-2 motif 91 precursor [Bombyx mori]
BMSK10013351	5.73	1.47	3.28	3.493	0	0.18	0.54	0.24	-2.82139	0.00291514	0.000383372		GO:0005576	microvitellogenin isoform X1 [Bombyx mori]
BMSK10017700	0.15	0.14	0.25	0.18	0	0	0	0	-2.81725	0.0145912	0.0026766		GO:0003964,GO:0006313	reverse transcriptase [Bombyx mori]
BMSK10018492	11.23	12.53	11.64	11.8	1.29	4.31	1.25	2.283	-2.81425	1.69995e-05	1.03234e-06	K11275	GO:0000786,GO:0005634,GO:0003677,GO:0006334	histone H4-like [Carassius auratus]
BMSK10026487	0.22	0.2	0.26	0.226	0	0	0	0	-2.78626	0.0159817	0.00298692	K12757	GO:0016459,GO:0005509	myosin regulatory light chain, smooth muscle isoform X1 [Bombyx mori]
BMSK10024753	0.22	0.11	0.1	0.143	0	0	0	0	-2.77865	0.0165464	0.00312106			reverse transcriptase [Bombyx mori]
BMSK10009299	10.01	2.25	5.49	5.916	0.36	1.39	0.06	0.603	-2.74401	0.00122957	0.000137553		GO:0005576,GO:0042742,GO:0045087	gloverin 2 isoform X1 [Bombyx mori]
BMSK10002345	0.22	0.36	0.28	0.286	0.03	0	0.15	0.06	-2.73493	0.00594701	0.000906265			uncharacterized protein LOC105842019 isoform X1 [Bombyx mori]
BMSK10015438	334.81	416.03	400.76	383.866	3.56	62.82	34.93	33.77	-2.73487	0.00233559	0.000297064			probable serine/threonine-protein kinase tsuA isoform X1 [Bombyx mori]
BMSK10012671	0.65	2.68	1.25	1.526	0	0	0.21	0.07	-2.71371	0.0119949	0.00210893		GO:0042600,GO:0005213,GO:0007304,GO:0007275	chorion early B [Bombyx mori]
BMSK10010403	0.96	1.22	0.7	0.96	0	0.26	0.13	0.13	-2.70367	0.00104397	0.000112442			uncharacterized protein LOC105841600 [Bombyx mori]
BMSK10006171	0.16	1.94	0.57	0.89	0.07	0.08	0.14	0.096	-2.70108	0.00165007	0.000197298			uncharacterized protein LOC105842437 [Bombyx mori]
BMSK10024400	0.66	0.5	0.57	0.576	0.04	0.09	0.1	0.076	-2.69077	7.98749e-13	1.70054e-14			hypothetical protein B5X24_HaOG207007 [Helicoverpa armigera]
BMSK10029992	22.82	42.29	35.03	33.38	0.75	7.04	4.66	4.15	-2.68001	1.38669e-05	8.23583e-07		GO:0042302	cuticular protein RR-2 motif 74 isoform X1 [Bombyx mori]
BMSK10008879	0.11	0.05	0.09	0.083	0.01	0	0.01	0.006	-2.67893	0.0146103	0.00268354		GO:0003964	RNA-directed DNA polymerase from mobile element jockey-like [Plutella xylostella]
BMSK10015391	939.81	959.96	1034	977.923	0.83	104.47	59.7	55	-2.67814	0.0149133	0.00275093		GO:0042302	cuticular protein RR-2 motif 105 precursor [Bombyx mori]
BMSK10005904	1.38	1.97	1.97	1.773	0.3	0.47	0.19	0.32	-2.6589	1.1302e-09	3.33849e-11			uncharacterized protein LOC101737868 [Bombyx mori]
BMSK10025975	0.05	6.63	3.13	3.27	0.33	0.16	0.28	0.256	-2.56003	0.0129388	0.00230945		GO:0005576,GO:0007218	CCHamide precursor [Bombyx mori]
BMSK10028265	0	1.27	0.61	0.626	0.04	0.01	0	0.016	-2.55179	0.0312882	0.00693654			uncharacterized protein LOC111355114 [Spodoptera litura]
BMSK10003146	0.57	0.93	0.84	0.78	0	0.21	0.05	0.086	-2.55007	0.00237576	0.000303666			cuticular protein hypothetical 16 precursor [Bombyx mori]
BMSK10012869	0.12	0.15	0.09	0.12	0	0.03	0	0.01	-2.53192	0.0166525	0.00314761			reverse transcriptase [Bombyx mori]
BMSK10012573	0	2.87	1.39	1.42	0	0	0	0	-2.52459	0.0349752	0.00796277		GO:0042600,GO:0005213,GO:0007304,GO:0007275	chorion class B [Bombyx mori]
BMSK10007971	0.27	0.07	0.14	0.16	0.02	0	0	0.006	-2.51811	0.0268094	0.00569718		GO:0003964,GO:0006313	Pol protein [Bombyx mori]
BMSK10014185	25.94	29.02	27.3	27.42	0.11	4.7	2.48	2.43	-2.51348	0.0175317	0.00337714		GO:0042302	cuticular protein RR-2 motif 76 precursor [Danaus plexippus plexippus]
BMSK10024301	17.62	27.55	20.46	21.876	0.95	4.74	3.23	2.973	-2.50272	3.07421e-07	1.27519e-08		GO:0005576,GO:0008061,GO:0090729	general transcriptional corepressor trfA-like [Bombyx mori]
BMSK10008136	1.37	0.27	1.46	1.033	0	0	0.13	0.043	-2.49374	0.0301306	0.00661127			uncharacterized protein LOC110373665 [Helicoverpa armigera]
BMSK10025591	0.11	0.06	0.5	0.223	0	0	0.03	0.01	-2.49371	0.0374974	0.00870785			reverse transcriptase [Bombyx mori]
BMSK10021894	2.39	1.25	2.18	1.94	0	0.49	0.28	0.256	-2.48187	0.00234306	0.000298382			reverse transcriptase [Bombyx mori]
BMSK10026791	5.07	6.15	8.58	6.6	0.08	2.14	0.61	0.943	-2.47989	0.00028174	2.44799e-05		GO:0005615,GO:0019731,GO:0045087	attacin precursor [Bombyx mori]
BMSK10022877	2.86	5.97	3.69	4.173	0.36	0.95	0.61	0.64	-2.46993	1.25773e-08	4.24876e-10		GO:0000790,GO:0042826,GO:0008757,GO:0034968,GO:0010629	protein msta [Bombyx mori]
BMSK10015760	0.49	0.51	1.13	0.71	0	0	0	0	-2.45973	0.0403025	0.00951758			polyprotein, partial [Bombyx mori]
BMSK10012613	0	6.4	3.59	3.33	0	0	0.23	0.076	-2.43645	0.0419532	0.0100656		GO:0042600,GO:0005213,GO:0007304,GO:0007275	chorion class A [Bombyx mori]
BMSK10016831	2.22	2.23	1.81	2.086	0.08	0.44	0.45	0.323	-2.42796	5.90326e-06	3.19245e-07		GO:0005737,GO:0005634,GO:0000943,GO:0004190,GO:0005524,GO:0003677,GO:0003887,GO:0008233,GO:0004540,GO:0003723,GO:0003964,GO:0004523,GO:0008270,GO:0015074,GO:0006310,GO:0032197	uncharacterized protein LOC110386325 [Bombyx mori]
BMSK10015386	9.62	11.25	12.97	11.28	0	3.21	0.87	1.36	-2.41536	0.00802861	0.00129048		GO:0042302	reverse transcriptase [Bombyx mori]
BMSK10007223	0.52	0.33	0.51	0.453	0.03	0.04	0.13	0.066	-2.41466	0.000583387	5.69683e-05			uncharacterized protein LOC114247813 [Bombyx mandarina]
BMSK10015392	126.58	141.08	133.61	133.756	0.17	19.64	10.85	10.22	-2.41171	0.0293857	0.00640626		GO:0042302	histidine-rich protein PFHRP-II-like [Bombyx mandarina]
BMSK10008644	0.28	0.46	0.54	0.426	0.11	0.04	0	0.05	-2.40192	0.0174665	0.00336047		GO:0005576,GO:0102490,GO:0005524,GO:0102485,GO:0102486,GO:0102491,GO:0102488,GO:0102487,GO:0102489,GO:0016788,GO:0046872,GO:0009166	apyrase [Bombyx mori]
BMSK10019803	0.98	3.62	3.21	2.603	0.14	0.28	0.25	0.223	-2.39554	0.000203103	1.68393e-05			reverse transcriptase [Bombyx mori]
BMSK10026242	13.85	14.35	12.02	13.406	1.05	2.97	2.79	2.27	-2.3841	5.87248e-12	1.37481e-13			uncharacterized protein LOC101742070 [Bombyx mori]
BMSK10024922	0.15	0.26	0.05	0.153	0.03	0	0	0.01	-2.38289	0.0408268	0.00969272		GO:0003964	endonuclease and reverse transcriptase-like protein [Bombyx mori]
BMSK10019054	0.16	0.26	0.15	0.19	0	0.05	0	0.016	-2.37953	0.0285166	0.00618209			reverse transcriptase [Bombyx mori]
BMSK10013320	0.37	0.23	0.22	0.273	0.07	0	0.03	0.033	-2.34149	0.0140258	0.00254963			uncharacterized protein LOC111026710, partial [Myzus persicae]
BMSK10011529	4.54	5.87	4.86	5.09	0.4	1.42	0.83	0.883	-2.32724	8.5877e-09	2.80657e-10		GO:0042302	cuticular protein RR-1 motif 52 [Bombyx mori]
BMSK10021967	0.84	0.62	0.53	0.663	0.03	0.07	0.14	0.08	-2.32369	0.0119716	0.00210295			UDP-glycosyltransferase UGT33D3 [Bombyx mori]
BMSK10022871	0.07	0.06	0.1	0.076	0	0	0.02	0.006	-2.31653	0.0468974	0.0116019			uncharacterized protein LOC111358355 [Spodoptera litura]
BMSK10003994	2.55	3.1	2.68	2.776	0.31	0.49	0.67	0.49	-2.31052	6.63417e-09	2.14728e-10			uncharacterized protein LOC101743231 [Bombyx mori]
BMSK10026356	0.16	0.17	0.17	0.166	0	0.05	0	0.016	-2.30725	0.0246974	0.00516106		GO:0016021,GO:0005886,GO:0022857,GO:0015771	facilitated trehalose transporter Tret1-2 homolog [Bombyx mandarina]
BMSK10015396	3.93	3.26	2.73	3.306	0.31	0.71	0.61	0.543	-2.30345	5.28786e-07	2.31388e-08		GO:0042302	cuticular protein RR-2 motif 98 precursor [Bombyx mori]
BMSK10009921	35.32	50.46	48.3	44.693	2.69	12.3	8.7	7.896	-2.28915	1.65039e-06	7.98682e-08		GO:0042302	cuticular protein RR-1 motif 7 precursor [Bombyx mori]
BMSK10019200	1.78	2.59	1.82	2.063	0.03	0.33	0.06	0.14	-2.28495	6.55987e-06	3.60229e-07			trypsin inhibitor [Bombyx mandarina]
BMSK10003489	3.12	2.05	2.46	2.543	0.14	0.83	0.26	0.41	-2.27572	0.000973136	0.000103361		GO:0003964,GO:0006313	reverse transcriptase [Bombyx mori]
BMSK10018893	3.12	2.05	2.46	2.543	0.14	0.83	0.26	0.41	-2.27572	0.000973136	0.000103361		GO:0003964,GO:0006313	reverse transcriptase [Bombyx mori]
BMSK10022565	0.86	0.94	0.8	0.866	0.03	0.26	0.15	0.146	-2.26393	0.000398087	3.65281e-05			uncharacterized protein LOC110386183 [Bombyx mori]
BMSK10016913	22.81	63.93	40.83	42.523	1.2	13.66	5.93	6.93	-2.26139	0.00134505	0.000155277			cuticular protein glycine-rich 23 precursor [Bombyx mori]
BMSK10010497	0.19	0.18	0.11	0.16	0	0	0.04	0.013	-2.24788	0.0438676	0.0106697		GO:0003964	endonuclease and reverse transcriptase-like protein [Bombyx mori]
BMSK10008362	34.49	56.9	41.86	44.416	0.35	9.37	7.14	5.62	-2.24006	0.0242998	0.00505315			hypothetical protein B5X24_HaOG209058 [Helicoverpa armigera]
BMSK10015611	48.7	95.67	75.29	73.22	2.26	23.23	12.29	12.593	-2.23215	0.000650328	6.44534e-05		GO:0042302	cuticular protein RR-1 motif 44 precursor [Bombyx mori]
BMSK10005385	33.24	45.89	35.7	38.276	1.09	11.91	7.2	6.733	-2.22915	0.0004488	4.20981e-05		GO:0005634,GO:0003680,GO:0003700,GO:0007455,GO:0046660,GO:0007478,GO:0048086,GO:0048092,GO:0048070,GO:0006357,GO:0006355,GO:0007548,GO:0048071,GO:0006351	uncharacterized protein LOC101743032 isoform X1 [Bombyx mori]
BMSK10016798	0.44	1.32	1.55	1.103	0	0.37	0	0.123	-2.21554	0.0484472	0.012088			endonuclease-reverse transcriptase [Bombyx mori]
BMSK10026633	59.85	81.25	69.3	70.133	2.58	24.35	12.47	13.133	-2.18612	0.000571507	5.55666e-05	K19719	GO:0005581,GO:0005586,GO:0062023,GO:0031012,GO:0005615,GO:0005201,GO:0030020,GO:0005178,GO:0046872,GO:0048407,GO:0002020,GO:0046332,GO:0060414,GO:0001568,GO:0007160,GO:0071230,GO:0021987,GO:0030199,GO:0048565,GO:0030198,GO:0007507,GO:0007229,GO:0050777,GO:2001223,GO:0018149,GO:0035025,GO:0034097,GO:0009612,GO:0009314,GO:0001501,GO:0043588,GO:0097435,GO:0007179,GO:0042060	Collagen type II alpha 1 [Bombyx mori]
BMSK10012765	3.03	5.78	4.42	4.41	0.21	1.74	1.12	1.023	-2.18513	0.000297174	2.60077e-05	K14033	GO:0005634,GO:0004879,GO:0043565,GO:0003707,GO:0008270	probable nuclear hormone receptor HR3 isoform X1 [Bombyx mandarina]
BMSK10010380	106.89	145.16	129.92	127.323	0.42	26.61	16	14.343	-2.17342	0.0476881	0.0118611			reverse transcriptase [Bombyx mori]
BMSK10003638	11.03	10.05	11.56	10.88	0.52	2.93	1.8	1.75	-2.1692	1.53967e-06	7.40261e-08			uncharacterized protein LOC114251512 [Bombyx mandarina]
BMSK10017625	15.8	26.56	18.74	20.366	4.31	3.15	3.96	3.806	-2.16001	2.55459e-14	4.97713e-16		GO:0034704,GO:0030659,GO:0016021,GO:0005886,GO:0042383,GO:0033017,GO:0005790,GO:0030018,GO:0005509,GO:0048763,GO:0005219,GO:0006816,GO:0060047,GO:0007275,GO:0006936,GO:0035206,GO:0051209,GO:0072347	ryanodine receptor isoform X9 [Bombyx mori]
BMSK10003157	3.46	5.24	4.3	4.333	0.5	1.39	0.7	0.863	-2.13897	9.66782e-06	5.53684e-07			cuticular protein hypothetical 8 precursor [Bombyx mori]
BMSK10008624	3.73	3.13	2.76	3.206	0	0.69	0.86	0.516	-2.13869	0.0104368	0.00177065			uncharacterized protein LOC110385679 [Bombyx mori]
BMSK10015252	9.57	7.85	8.13	8.516	0.53	2.65	1.8	1.66	-2.12994	1.34376e-05	7.93864e-07		GO:0005576,GO:0005549,GO:0050896,GO:0007608	general odorant-binding protein 70 [Bombyx mori]
BMSK10010379	2160.11	2460.54	2511.85	2377.5	106.89	830.06	475.71	470.886	-2.12833	0.000238198	2.03598e-05			DNA-directed RNA polymerase II subunit 1-like [Bombyx mandarina]
BMSK10025768	0.33	0.77	0.63	0.576	0.06	0.09	0.13	0.093	-2.12785	0.00787535	0.00126213			cadherin-like membrane protein, partial [Bombyx mori]
BMSK10015400	3.14	3.23	2.96	3.11	0.14	1.03	0.64	0.603	-2.12276	0.000234699	2.00231e-05		GO:0042302	cuticular protein RR-2 motif 92 precursor [Bombyx mori]
BMSK10005118	3.56	3.13	2.64	3.11	0.16	1.04	0.63	0.61	-2.11638	0.000142976	1.11874e-05	K01302	GO:0005737,GO:0005783,GO:0005615,GO:0005794,GO:0005764,GO:0004180,GO:0046872,GO:0070573,GO:0042803,GO:0043171,GO:0006508	carboxypeptidase Q [Bombyx mori]
BMSK10011372	6.28	6.78	5.7	6.253	0.5	1.95	1.37	1.273	-2.10855	8.9024e-07	4.08437e-08			uncharacterized protein LOC101738207 [Bombyx mori]
BMSK10001942	18.69	26.39	20.86	21.98	3.46	6.28	5.53	5.09	-2.08847	2.20797e-18	3.15697e-20	K01206	GO:0002081,GO:0097524,GO:0004560,GO:0042806,GO:0007339,GO:0042742,GO:0006004,GO:0006027	putative alpha-L-fucosidase [Bombyx mori]
BMSK10015609	14.31	11.84	13.47	13.206	2.69	3.2	2.47	2.786	-2.08611	1.95974e-19	2.52492e-21		GO:0042302	cuticular protein RR-1 motif 45 precursor [Bombyx mori]
BMSK10021966	19.14	22.13	18.15	19.806	1	4.75	3.88	3.21	-2.07714	1.76383e-05	1.0739e-06	K00699	GO:0016758	UDP-glycosyltransferase UGT340C2 precursor [Bombyx mori]
BMSK10011014	0.44	0.28	0.24	0.32	0.04	0.08	0.08	0.066	-2.07104	0.000690245	6.9518e-05		GO:0003964	uncharacterized protein LOC112054636 [Bicyclus anynana]
BMSK10009119	10.68	11.18	10.17	10.676	1.43	3.1	2.23	2.253	-2.0683	1.08931e-14	2.07097e-16		GO:0016021	UNC93-like protein MFSD11 isoform X1 [Bombyx mori]
BMSK10015661	388.96	392.46	442.93	408.116	5.61	126.55	67.77	66.643	-2.06559	0.0358043	0.00820497		GO:0031012,GO:0005576,GO:0008010,GO:0040003,GO:0008363	cuticular protein RR-1 motif 24 precursor [Bombyx mori]
BMSK10010425	1160.91	1057.71	1135.69	1118.1	38.22	387.67	252.67	226.186	-2.03972	0.00138828	0.000161088			olfactory receptor [Bombyx mori]
BMSK10015382	8.97	12.52	10.95	10.813	1.01	2.95	3.05	2.336	-2.03639	4.47195e-06	2.35033e-07		GO:0042302	cuticular protein RR-2 motif 118 precursor [Bombyx mori]
BMSK10026865	2.8	1.77	2.05	2.206	0.31	0.57	0.57	0.483	-2.03594	9.01491e-11	2.39378e-12			endonuclease-reverse transcriptase [Bombyx mori]
BMSK10029011	0.55	0.41	0.42	0.46	0.11	0.13	0.01	0.083	-2.02922	0.0202691	0.00403797		GO:0003964,GO:0006313	endonuclease and reverse transcriptase-like protein [Bombyx mori]
BMSK10013690	5.66	3.78	5.38	4.94	0.65	2	0.8	1.15	-2.02856	5.69569e-06	3.06061e-07		GO:0030135,GO:0031410,GO:0016021,GO:0005886,GO:0005509,GO:0008196,GO:0048477	vitellogenin receptor precursor [Bombyx mori]
BMSK10015387	0.68	0.56	0.76	0.666	0.2	0	0.36	0.186	-2.02544	0.0342326	0.00775874			uncharacterized protein LOC114243060 [Bombyx mandarina]
BMSK10015253	17.36	27.32	20.99	21.89	0.67	7.69	4.87	4.41	-2.00536	0.00297651	0.00039308			cuticular protein RR-1 motif 47 isoform X1 [Bombyx mori]
BMSK10007080	0.36	0.32	0.42	0.366	0	0.07	0.1	0.056	-1.99935	0.0410326	0.00976091		GO:0003964,GO:0006313	reverse transcriptase [Bombyx mori]
BMSK10016909	1.95	1.84	1.76	1.85	0.12	0.38	0.63	0.376	-1.98775	0.0021639	0.000271487			cuticular protein CPFL family 2 precursor [Bombyx mori]
BMSK10002599	94.42	124.25	112.66	110.443	14.26	36.97	24.95	25.393	-1.97041	1.2188e-09	3.62892e-11		GO:0042302	cuticular protein RR-1 motif 6 isoform X1 [Bombyx mori]
BMSK10015613	187.15	237.16	242.99	222.433	3.57	76.7	44.23	41.5	-1.96458	0.0425298	0.0102273		GO:0042302	cuticular protein RR-1 motif 43 precursor [Bombyx mori]
BMSK10026863	56.98	68.92	66.1	64	5.85	23.67	14.81	14.776	-1.95862	1.21056e-05	7.11364e-07			uncharacterized protein LOC101737407 [Bombyx mori]
BMSK10011466	55.9	76.64	66.92	66.486	3.84	25.51	14.78	14.71	-1.95417	0.000507957	4.88843e-05		GO:0042302	cuticular protein RR-1 motif 14 [Bombyx mori]
BMSK10016497	0.54	0.83	0.69	0.686	0.07	0.23	0.16	0.153	-1.95191	0.00750958	0.0011929		GO:0004519,GO:0003964	reverse transcriptase [Bombyx mori]
BMSK10016886	1108.73	1320.3	1101.66	1176.9	112.4	405.58	323.92	280.633	-1.94522	1.01561e-06	4.69946e-08			juvenile hormone binding protein [Bombyx mori]
BMSK10016237	1.33	1.56	1.22	1.37	0.13	0.1	0.12	0.116	-1.93838	4.41665e-06	2.31433e-07			myosin-14-like [Bombyx mandarina]
BMSK10016428	26.95	36.16	33.53	32.213	3.04	11.3	7.39	7.243	-1.93413	4.93384e-06	2.61634e-07		GO:0042995,GO:0016021,GO:0005886,GO:0031532,GO:0001525,GO:0048675,GO:0043534,GO:0003094,GO:0072015,GO:0032835,GO:0008593,GO:0002040	spondin-1 [Bombyx mori]
BMSK10011461	304.33	324.48	318.19	315.666	17.04	129.16	73.54	73.246	-1.90753	0.000641202	6.33193e-05			uncharacterized protein LOC111358355 [Spodoptera litura]
BMSK10028145	0.16	0.07	0.12	0.116	0.04	0	0.03	0.023	-1.90458	0.0435633	0.010544			retroelement polyprotein [Lasius niger]
BMSK10004273	0.9	1.5	0.89	1.096	0.23	0.31	0.36	0.3	-1.90326	1.25875e-09	3.75775e-11			uncharacterized protein LOC110385079 [Bombyx mori]
BMSK10013929	0.25	0.42	0.34	0.336	0.1	0.08	0.05	0.076	-1.90101	0.0134057	0.00240016			reverse transcriptase [Bombyx mori]
BMSK10012681	0.89	1.11	1.08	1.026	0.46	0.39	0.4	0.416	-1.90022	5.03998e-08	1.86094e-09		GO:0005634,GO:0004190,GO:0003677,GO:0003887,GO:0004519,GO:0046872,GO:0003723,GO:0003964,GO:0015074,GO:0006310	reverse transcriptase [Bombyx mori]
BMSK10016888	7.92	7.68	7.62	7.74	0.74	2.72	2.06	1.84	-1.89956	7.41432e-06	4.15304e-07			protein takeout-like [Bombyx mandarina]
BMSK10012178	0.2	0.14	0.17	0.17	0.02	0.03	0.05	0.033	-1.89663	0.0172174	0.00330172			chaoptin-like [Bombyx mori]
BMSK10015625	517.94	415.72	536.41	490.023	27.91	195.07	117.18	113.386	-1.89635	0.000973172	0.000103441		GO:0042302	cuticular protein RR-1 motif 40 precursor [Bombyx mori]
BMSK10016222	132.69	149.15	124.73	135.523	6.7	53.36	33.56	31.206	-1.88628	0.00154794	0.000183505			basic proline-rich protein-like [Bombyx mandarina]
BMSK10002464	0.73	0.75	0.65	0.71	0.14	0.17	0.2	0.17	-1.88477	9.3269e-07	4.30112e-08		GO:0005634,GO:0004190,GO:0003677,GO:0003887,GO:0004519,GO:0046872,GO:0003723,GO:0003964,GO:0015074,GO:0006310	hypothetical protein B5X24_HaOG209515 [Helicoverpa armigera]
BMSK10001421	57.77	68.44	57.72	61.31	1.28	20.26	14.14	11.893	-1.88095	0.0486952	0.0121729		GO:0005829,GO:0004062,GO:0008146,GO:0050427,GO:0006068,GO:0051923	sulfotransferase 1C4 isoform X1 [Bombyx mori]
BMSK10024756	0.78	0.58	0.69	0.683	0.1	0.17	0.22	0.163	-1.87885	8.92619e-05	6.61277e-06			uncharacterized protein LOC114245765 [Bombyx mandarina]
BMSK10028675	0.93	0.95	0.72	0.866	0.04	0.33	0.21	0.193	-1.86984	0.0048171	0.000698213			endonuclease-reverse transcriptase [Bombyx mori]
BMSK10014442	1.18	0.89	1.06	1.043	0.29	0.21	0.27	0.256	-1.86147	4.86017e-05	3.32946e-06		GO:0005634,GO:0004190,GO:0003677,GO:0003887,GO:0004519,GO:0046872,GO:0003723,GO:0003964,GO:0015074,GO:0006310	uncharacterized protein LOC114245752 [Bombyx mandarina]
BMSK10016582	0.91	0.85	0.68	0.813	0.12	0.24	0.23	0.196	-1.84289	2.28737e-06	1.14826e-07			Retrovirus-related Pol polyprotein from transposon TNT 1-94 [Papilio machaon]
BMSK10015546	20.55	26.49	19.51	22.183	2.1	10.22	6.08	6.133	-1.83987	4.02725e-07	1.7148e-08			prisilkin-39 [Bombyx mori]
BMSK10011465	504.13	563.91	564.9	544.313	56.85	208.65	142.65	136.05	-1.83813	8.34332e-06	4.70618e-07			reverse transcriptase [Bombyx mori]
BMSK10022029	2.65	2.77	3.2	2.873	0.19	1.23	0.91	0.776	-1.83688	0.00124351	0.000139687	K21424	GO:0005783,GO:0005789,GO:0043020,GO:0005886,GO:0005509,GO:0050660,GO:0020037,GO:0050661,GO:0015252,GO:0016175,GO:0001525,GO:0006915,GO:0008283,GO:0034599,GO:0050663,GO:0061640,GO:0006952,GO:0001935,GO:0055114,GO:2000379,GO:0043012,GO:0010155,GO:0042554	NADPH oxidase 5 [Bombyx mori]
BMSK10020402	4.3	3.38	3.39	3.69	0.8	0.93	1.07	0.933	-1.83448	3.02667e-19	3.94711e-21	K15113	GO:0016021,GO:0005743,GO:0005381,GO:0048250,GO:0055072	mitoferrin [Bombyx mori]
BMSK10003152	1.62	3.37	2.52	2.503	0.04	0.9	0.75	0.563	-1.82383	0.019713	0.00389841			cuticular protein hypothetical 10 precursor [Bombyx mori]
BMSK10011463	15.88	26.06	20.05	20.663	0.48	8.28	5.28	4.68	-1.82374	0.0169132	0.00322802		GO:0042302	cuticular protein RR-1 motif 17 precursor [Bombyx mori]
BMSK10015411	13.78	16.47	13.28	14.51	0.96	6.09	3.64	3.563	-1.8218	0.000956859	0.000101331		GO:0042302	cuticular protein RR-2 motif 79 precursor [Bombyx mori]
BMSK10005636	62.91	77.66	60.91	67.16	3.3	27.63	17.78	16.236	-1.81454	0.00316632	0.000425111		GO:0005576,GO:0060179,GO:0042438,GO:0007275	yellow protein [Bombyx mori]
BMSK10024543	22.87	26.68	22.47	24.006	1.36	9.46	6.83	5.883	-1.81109	0.001773	0.000213808	K10808	GO:0005829,GO:0046872,GO:0004748,GO:0006919,GO:0009263,GO:0006260	ribonucleoside diphosphate reductase small subunit [Bombyx mori]
BMSK10015621	64.2	59.8	56.04	60.013	3.82	22.82	18.11	14.916	-1.80461	0.00100073	0.000106763			cuticular protein glycine-rich 21 isoform X1 [Bombyx mori]
BMSK10009337	4.16	4.34	3.63	4.043	0.55	1.23	1.19	0.99	-1.80187	5.98228e-11	1.56501e-12	K00943	GO:0005737,GO:0005829,GO:0005739,GO:0005654,GO:0005634,GO:0005524,GO:0004550,GO:0004798,GO:0009041,GO:0006233,GO:0006235,GO:0006227,GO:0009793	reverse transcriptase [Bombyx mori]
BMSK10016706	81.53	90.01	77.6	83.046	11.75	29.43	23.8	21.66	-1.7926	5.33215e-09	1.68816e-10		GO:0099617,GO:0005759,GO:0005739,GO:0005654,GO:0003858,GO:0046951,GO:0046952	D-beta-hydroxybutyrate dehydrogenase, mitochondrial-like [Bombyx mori]
BMSK10023383	0.35	0.31	0.27	0.31	0.02	0.12	0.09	0.076	-1.78382	0.00778305	0.00124477			girdin-like [Bombyx mandarina]
BMSK10021580	3.56	3.78	2.99	3.443	0.26	1.26	1.09	0.87	-1.78342	0.00049191	4.71693e-05			leucine-rich repeat-containing protein 15 [Bombyx mori]
BMSK10027016	6.32	8.3	7.73	7.45	0.97	2.85	2.06	1.96	-1.7789	2.1243e-06	1.05639e-07			uncharacterized protein LOC101736353 isoform X1 [Bombyx mori]
BMSK10025830	1.64	3.22	2.07	2.31	0.54	0.55	0.68	0.59	-1.76059	1.96951e-05	1.21305e-06			uncharacterized protein LOC101742785 [Bombyx mori]
BMSK10003033	4.63	3.72	3.68	4.01	0.53	1.63	1.02	1.06	-1.75949	1.015e-05	5.86085e-07			reverse transcriptase [Bombyx mori]
BMSK10027696	0.91	0.43	1.14	0.826	0.05	0.26	0.29	0.2	-1.75776	0.0360032	0.0082651		GO:0003964	RNA-directed DNA polymerase from mobile element jockey [Eumeta japonica]
BMSK10015650	1.64	3.43	3.28	2.783	0.19	1.25	0.4	0.613	-1.75138	0.00796843	0.0012783		GO:0042302	uncharacterized protein LOC105395769, partial [Plutella xylostella]
BMSK10026781	0.94	1.17	0.88	0.996	0.5	0.11	0.08	0.23	-1.75049	0.0251188	0.00526491			uncharacterized protein LOC114252253 [Bombyx mandarina]
BMSK10009028	0.88	1.35	0.85	1.026	0.18	0.36	0.27	0.27	-1.74902	0.000838569	8.70256e-05			reverse transcriptase [Bombyx mori]
BMSK10000405	0.89	0.67	1.02	0.86	0.2	0.2	0.18	0.193	-1.74339	0.0446042	0.0109049			hypothetical protein B5V51_5755 [Heliothis virescens]
BMSK10010279	13.13	9.29	11.72	11.38	0.66	4.7	3.87	3.076	-1.74002	0.00451927	0.000642973		GO:0004022	15-hydroxyprostaglandin dehydrogenase [NAD(+)]-like [Bombyx mandarina]
BMSK10023443	138.13	174.16	148.75	153.68	13.7	74.69	48.51	45.633	-1.73656	0.000575251	5.59931e-05		GO:0005576,GO:0042742,GO:0042832,GO:0045087	immune-related protein 2 precursor [Bombyx mori]
BMSK10000553	431.83	451.87	398.7	427.466	35.51	174.82	130.3	113.543	-1.7304	0.000478592	4.54191e-05			cuticular protein tweedle motif 1 isoform X1 [Bombyx mori]
BMSK10001358	0.33	0.41	0.4	0.38	0.07	0.1	0.13	0.1	-1.72276	0.0170601	0.0032662			uncharacterized protein LOC110386707 [Bombyx mori]
BMSK10023011	0.81	5.01	2.47	2.763	0.19	0.96	0.84	0.663	-1.71339	0.0333317	0.00750555		GO:0005576,GO:0005796,GO:0005886,GO:0005201,GO:0030277,GO:0016266,GO:0002223	mucin-6 [Bombyx mori]
BMSK10001576	60.34	58.44	55.11	57.963	7.97	22.68	17.64	16.096	-1.70303	7.81764e-07	3.5437e-08		GO:0005581,GO:0062023,GO:0031012,GO:0005615,GO:0005509,GO:0048306,GO:0005534,GO:0005537,GO:0070273,GO:0002020,GO:0043621,GO:0005102,GO:0006958,GO:0001867,GO:0050830,GO:0003429,GO:0045087,GO:0051873,GO:0044130,GO:0048525,GO:0050766	C-type mannose receptor 2-like [Bombyx mandarina]
BMSK10009797	6.06	5.54	6.24	5.946	1.21	1.86	1.91	1.66	-1.70268	6.53093e-14	1.29808e-15		GO:0003964,GO:0006313	endonuclease and reverse transcriptase-like protein [Bombyx mori]
BMSK10016543	1.41	1.44	0.89	1.246	0.24	0.4	0.34	0.326	-1.69272	0.000953274	0.000100877			hypothetical protein B5V51_14573 [Heliothis virescens]
BMSK10028893	7.06	7.83	6.94	7.276	1.31	2.66	2.2	2.056	-1.68716	8.28614e-12	1.97893e-13		GO:0005737,GO:0005829,GO:0005794,GO:0030285,GO:0043231,GO:0043229,GO:0042470,GO:0016607,GO:0048471,GO:0005886,GO:0008021,GO:0016471,GO:0000220,GO:0051117,GO:0046961,GO:0015991,GO:0016241,GO:1901998,GO:0007035	V-type proton ATPase 116 kDa subunit a [Bombyx mori]
BMSK10014118	143.36	158.61	147.96	149.976	18.71	60.46	43.2	40.79	-1.68441	5.20685e-06	2.77339e-07			keratin-associated protein 19-2-like [Bombyx mori]
BMSK10008504	1357.54	1815.78	1677.19	1616.84	166.2	708.43	471.27	448.633	-1.68217	0.000309464	2.73264e-05		GO:0042302	cuticular protein hypothetical 30 precursor [Bombyx mori]
BMSK10029355	0.42	0.35	0.26	0.343	0.1	0.07	0.09	0.086	-1.68104	0.00715715	0.00112792		GO:0003964,GO:0006313	hypothetical protein evm_010325 [Chilo suppressalis]
BMSK10019829	4.11	4.55	4.12	4.26	1.17	1.07	1.35	1.196	-1.67375	1.15009e-12	2.52083e-14	K23206		uncharacterized protein LOC101738513 [Bombyx mori]
BMSK10011930	14.76	13.25	12.75	13.586	1.1	5.16	3.4	3.22	-1.67243	0.000743856	7.57939e-05		GO:0005576,GO:0007552,GO:0045297,GO:0009615	uncharacterized protein LOC114251512 [Bombyx mandarina]
BMSK10027270	0.83	0.92	0.97	0.906	0.16	0.4	0.2	0.253	-1.66645	0.000285933	2.48891e-05		GO:0042302	tetratricopeptide repeat protein 25-like [Bombyx mandarina]
BMSK10017016	7.47	6.52	5.49	6.493	0.51	3.04	1.9	1.816	-1.66054	0.00106991	0.000116176		GO:0030176,GO:0005639,GO:0005635,GO:0005637,GO:0003682,GO:0003677,GO:0005521,GO:0006997,GO:0055114,GO:0016126	lamin-B receptor [Bombyx mori]
BMSK10011597	362.03	288.62	328.16	326.27	24.71	148.37	94.82	89.3	-1.65961	0.00123204	0.000137926		GO:0031462,GO:0005615,GO:0008270,GO:1902667	zinc finger SWIM domain-containing protein 4-like [Bombyx mandarina]
BMSK10001711	15.03	17.17	14.87	15.69	2.43	6.78	4.47	4.56	-1.6562	4.86312e-07	2.11656e-08			mucin-17 [Bombyx mandarina]
BMSK10022942	1.17	2.52	1.77	1.82	0.11	0.73	0.65	0.496	-1.65609	0.0172155	0.00330002			sarcoplasmic calcium-binding protein 1 [Bombyx mori]
BMSK10016866	4.83	5.4	5.14	5.123	0.6	2.15	1.63	1.46	-1.64572	0.000153077	1.20619e-05	K10756	GO:0031390,GO:0005663,GO:0005654,GO:0005634,GO:0003689,GO:0042769,GO:0006260,GO:0006271,GO:0000731,GO:0006261,GO:0070987,GO:0042276,GO:0006297,GO:0033683,GO:0006296,GO:1900264,GO:1901796,GO:0046683,GO:0032201,GO:0006283,GO:0019985	replication factor C subunit 3 [Bombyx mori]
BMSK10015403	1450.04	2095.66	1961.42	1835.71	35.4	709.5	419.87	388.256	-1.642	0.00478463	0.000691834		GO:0042302	cuticular protein RR-2 motif 90 isoform X1 [Bombyx mori]
BMSK10024487	68.63	76.41	70.27	71.77	4.33	35.17	19.95	19.816	-1.63436	0.00807483	0.00129981		GO:0032300,GO:0005524,GO:0003684,GO:0008094,GO:0030983,GO:0051026,GO:0045143,GO:0006298,GO:0007131	peroxidase [Bombyx mori]
BMSK10011929	15.26	19.29	19.17	17.906	3.17	7.5	4.95	5.206	-1.63188	1.83359e-06	8.98863e-08		GO:0005576	chemosensory protein 10 isoform X1 [Bombyx mori]
[truncated: 1,244 more rows]
